# Supplementary material for: MicroRNA Profiling of Morphologically Heterogeneous Clear Cell Renal Cell Carcinoma
Source: J Cancer. 2021 Jul 6;12(18):5375–84. doi: 10.7150/jca.52310 (PMC8364632; doi:10.7150/jca.52310)
Supplement: Supplementary file 1 — Supplementary tables. [file jcav12p5375s1.xlsx]

## Sheet: Supplementary Table 1
	Supplementary Table 1: Raw and analyzed miRNA data for all tumor regions									Housekeeping Gene Analysis			Housekeeping Genes	Normal	Tum1A-SARC	Tum1B-LCC	Tum2B-LCC	Tum2C-SSCC	Tum3A-LCC	Tum3B-SSCC	Tum3C-HG	Tum4A-CCDE	Tum4B-CCD
													ACTB	1017	1523	1160	860	628	672	490	994	782	573
													RPL19	1325	894	1348	990	691	654	923	636	940	726
													RPLP0	1015	1095	1414	733	551	1079	886	583	776	791
													ACTB ratio	1	1.49754	1.14061	0.845624	0.617502	0.660767	0.481809	0.977384	0.768928	0.563422
	miRNAs known to be up-regulated in RCC												RPL19 ratio	1	0.674717	1.01736	0.74717	0.521509	0.493585	0.696604	0.48	0.709434	0.547925
	miRNAs known to be down-regulated in RCC												RPLP0 ratio	1	1.07882	1.3931	0.722167	0.542857	1.06305	0.872906	0.574384	0.764532	0.77931
													Average ratio	1	1.08369	1.18369	0.771654	0.560623	0.739135	0.683773	0.677256	0.747631	0.630219
		Median value minus avarage background value (10)												Corrected values based on housekeeping gene expression (average change for ACTB, RPL19 + RPLP0)												All negative values converted to zero												Relative expression values for each miRNA compared to the normal miRNA expression										Number of Tumors with expression greater than 2-fold compared to normal	Number of Tumors with expression 2-fold lower compared to normal
	Gene Name	Normal	Tum1A-SARC	Tum1B-LCC	Tum2B-LCC	Tum2C-SSCC	Tum3A-LCC	Tum3B-SSCC	Tum3C-HG	Tum4A-CCDE	Tum4B-CCD		Gene Name	Normal	Tum1A-SARC	Tum1B-LCC	Tum2B-LCC	Tum2C-SSCC	Tum3A-LCC	Tum3B-SSCC	Tum3C-HG	Tum4A-CCDE	Tum4B-CCD		Gene Name	Normal	Tum1A-SARC	Tum1B-LCC	Tum2B-LCC	Tum2C-SSCC	Tum3A-LCC	Tum3B-SSCC	Tum3C-HG	Tum4A-CCDE	Tum4B-CCD		Gene Name	Tum1A-SARC	Tum1B-LCC	Tum2B-LCC	Tum2C-SSCC	Tum3A-LCC	Tum3B-SSCC	Tum3C-HG	Tum4A-CCDE	Tum4B-CCD
1	hsa-miR-210	0	39	11	10	34	14	15	9	31	110		hsa-miR-210	0	35.9881	9.29297	12.9592	60.6468	18.9411	21.9371	13.2889	41.4643	174.543		hsa-miR-210	0	35.9881	9.29297	12.9592	60.6468	18.9411	21.9371	13.2889	41.4643	174.543		hsa-miR-210	Only in Tum.	Only in Tum.	Only in Tum.	Only in Tum.	Only in Tum.	Only in Tum.	Only in Tum.	Only in Tum.	Only in Tum.		9	0
2	hsa-miR-34a-5p	51	99	47	46	124	38	113	72	174	437		hsa-miR-34a-5p	51	91.3544	39.7063	59.6122	221.183	51.4114	165.259	106.311	232.735	693.41		hsa-miR-34a-5p	51	91.3544	39.7063	59.6122	221.183	51.4114	165.259	106.311	232.735	693.41		hsa-miR-34a-5p	1.79126	0.778555	1.16887	4.33691	1.00807	3.24038	2.08454	4.56343	13.5963		5	0
3	hsa-miR-155-5p	8	170	8	241	229	22	90	415	29	209		hsa-miR-155-5p	8	156.871	6.75852	312.316	408.474	29.7645	131.623	612.767	38.7892	331.631		hsa-miR-155-5p	8	156.871	6.75852	312.316	408.474	29.7645	131.623	612.767	38.7892	331.631		hsa-miR-155-5p	19.6089	0.844815	39.0395	51.0593	3.72056	16.4528	76.5958	4.84865	41.4539		8	0
4	hsa-miR-21-5p	421	2139	460	681	343	406	798	1387	313	1047		hsa-miR-21-5p	421	1973.81	388.615	882.52	611.819	549.29	1167.05	2047.97	418.656	1661.33		hsa-miR-21-5p	421	1973.81	388.615	882.52	611.819	549.29	1167.05	2047.97	418.656	1661.33		hsa-miR-21-5p	4.68838	0.923076	2.09625	1.45325	1.30473	2.7721	4.86454	0.994431	3.94615		5	0
5	hsa-miR-142-3p	125	212	29	276	259	28	214	900	59	248		hsa-miR-142-3p	125	195.628	24.4996	357.673	461.986	37.8821	312.969	1328.89	78.9159	393.514		hsa-miR-142-3p	125	195.628	24.4996	357.673	461.986	37.8821	312.969	1328.89	78.9159	393.514		hsa-miR-142-3p	1.56502	0.195997	2.86139	3.69589	0.303057	2.50375	10.6311	0.631327	3.14811		5	2
6	hsa-miR-185-5p	8	20	-6	5	18	0	5	19	2	24		hsa-miR-185-5p	8	18.4554	-5.06889	6.47959	32.1071	0	7.31237	28.0544	2.67512	38.082		hsa-miR-185-5p	8	18.4554	0	6.47959	32.1071	0	7.31237	28.0544	2.67512	38.082		hsa-miR-185-5p	2.30693	Lost in Tum.	0.809949	4.01339	Lost in Tum.	0.914046	3.5068	0.334389	4.76025		4	3
7	hsa-miR-200a-3p	114	-1	27	24	104	9	65	15	63	127		hsa-miR-200a-3p	114	-0.922771	22.81	31.102	185.508	12.1764	95.0608	22.1482	84.2661	201.517		hsa-miR-200a-3p	114	0	22.81	31.102	185.508	12.1764	95.0608	22.1482	84.2661	201.517		hsa-miR-200a-3p	Lost in Tum.	0.200088	0.272825	1.62726	0.10681	0.833866	0.194282	0.739177	1.7677		0	5
8	hsa-miR-200b-3p	356	18	53	29	48	4	131	44	183	232		hsa-miR-200b-3p	356	16.6099	44.7752	37.5816	85.619	5.41173	191.584	64.968	244.773	368.126		hsa-miR-200b-3p	356	16.6099	44.7752	37.5816	85.619	5.41173	191.584	64.968	244.773	368.126		hsa-miR-200b-3p	0.046657	0.125773	0.105566	0.240503	0.0152015	0.538157	0.182494	0.687565	1.03406		0	6
9	hsa-miR-200c-3p	79	-5	-8	-8	-7	-8	-6	1	-5	3		hsa-miR-200c-3p	79	-4.61386	-6.75852	-10.3673	-12.4861	-10.8235	-8.77484	1.47655	-6.68779	4.76025		hsa-miR-200c-3p	79	0	0	0	0	0	0	1.47655	0	4.76025		hsa-miR-200c-3p	Lost in Tum.	Lost in Tum.	Lost in Tum.	Lost in Tum.	Lost in Tum.	Lost in Tum.	0.0186905	Lost in Tum.	0.0602563		0	9
10	hsa-miR-135a-5p	140	-7	10	-5	-1	-3	164	-1	-2	10		hsa-miR-135a-5p	140	-6.4594	8.44815	-6.47959	-1.78373	-4.0588	239.846	-1.47655	-2.67512	15.8675		hsa-miR-135a-5p	140	0	8.44815	0	0	0	239.846	0	0	15.8675		hsa-miR-135a-5p	Lost in Tum.	0.060344	Lost in Tum.	Lost in Tum.	Lost in Tum.	1.71318	Lost in Tum.	Lost in Tum.	0.113339		0	8
11	hsa-miR-141-3p	12	3	-2	-1	-5	-6	0	5	-2	-6		hsa-miR-141-3p	12	2.76831	-1.68963	-1.29592	-8.91865	-8.11759	0	7.38273	-2.67512	-9.5205		hsa-miR-141-3p	12	2.76831	0	0	0	0	0	7.38273	0	0		hsa-miR-141-3p	0.230693	Lost in Tum.	Lost in Tum.	Lost in Tum.	Lost in Tum.	Lost in Tum.	0.615228	Lost in Tum.	Lost in Tum.		0	8
12	hsa-miR-204-5p	292	5	481	121	434	4	367	-6	974	2362		hsa-miR-204-5p	292	4.61386	406.356	156.806	774.139	5.41173	536.728	-8.85928	1302.78	3747.9		hsa-miR-204-5p	292	4.61386	406.356	156.806	774.139	5.41173	536.728	0	1302.78	3747.9		hsa-miR-204-5p	0.0158009	1.39163	0.537007	2.65116	0.0185333	1.83811	Lost in Tum.	4.46158	12.8353		3	3
13	hsa-let-7a-5p	2517	3358	3355	2534	2546	1346	2310	1021	3516	9899		hsa-let-7a-5p	2517	3098.67	2834.36	3283.86	4541.38	1821.05	3378.31	1507.55	4702.85	15707.2		hsa-let-7a-5p	2517	3098.67	2834.36	3283.86	4541.38	1821.05	3378.31	1507.55	4702.85	15707.2		hsa-let-7a-5p	1.23109	1.12608	1.30467	1.80428	0.723499	1.3422	0.598949	1.86844	6.24046		1	0
14	hsa-let-7b-5p	2616	5049	1405	1777	2514	2046	1741	755	2238	6332		hsa-let-7b-5p	2616	4659.07	1186.97	2302.85	4484.3	2768.1	2546.17	1114.79	2993.45	10047.3		hsa-let-7b-5p	2616	4659.07	1186.97	2302.85	4484.3	2768.1	2546.17	1114.79	2993.45	10047.3		hsa-let-7b-5p	1.78099	0.453733	0.880293	1.71418	1.05814	0.973305	0.426144	1.14429	3.84071		1	2
15	hsa-let-7c	145	138	117	79	46	25	103	44	90	326		hsa-let-7c	145	127.342	98.8434	102.378	82.0516	33.8233	150.635	64.968	120.38	517.281		hsa-let-7c	145	127.342	98.8434	102.378	82.0516	33.8233	150.635	64.968	120.38	517.281		hsa-let-7c	0.878224	0.681679	0.706052	0.565873	0.233264	1.03886	0.448055	0.830208	3.56745		1	2
16	hsa-let-7d-5p	200	191	161	68	56	51	186	135	269	648		hsa-let-7d-5p	200	176.249	136.015	88.1224	99.8889	68.9995	272.02	199.334	359.803	1028.21		hsa-let-7d-5p	200	176.249	136.015	88.1224	99.8889	68.9995	272.02	199.334	359.803	1028.21		hsa-let-7d-5p	0.881247	0.680076	0.440612	0.499444	0.344998	1.3601	0.996669	1.79901	5.14107		1	3
17	hsa-let-7e-5p	152	97	90	29	58	13	67	26	126	570		hsa-let-7e-5p	152	89.5088	76.0334	37.5816	103.456	17.5881	97.9857	38.3902	168.532	904.448		hsa-let-7e-5p	152	89.5088	76.0334	37.5816	103.456	17.5881	97.9857	38.3902	168.532	904.448		hsa-let-7e-5p	0.588874	0.50022	0.247247	0.680634	0.115711	0.644643	0.252567	1.10876	5.95031		1	3
18	hsa-let-7f-5p	48	39	60	59	15	18	56	35	86	227		hsa-let-7f-5p	48	35.9881	50.6889	76.4591	26.7559	24.3528	81.8985	51.6791	115.03	360.192		hsa-let-7f-5p	48	35.9881	50.6889	76.4591	26.7559	24.3528	81.8985	51.6791	115.03	360.192		hsa-let-7f-5p	0.749752	1.05602	1.5929	0.557416	0.50735	1.70622	1.07665	2.39646	7.50401		2	0
19	hsa-let-7g-5p	1140	1022	841	1184	1264	588	869	920	838	2369		hsa-let-7g-5p	1140	943.072	710.49	1534.37	2254.63	795.524	1270.89	1358.42	1120.87	3759.01		hsa-let-7g-5p	1140	943.072	710.49	1534.37	2254.63	795.524	1270.89	1358.42	1120.87	3759.01		hsa-let-7g-5p	0.827256	0.623237	1.34594	1.97775	0.697828	1.11482	1.1916	0.983222	3.29738		1	0
20	hsa-let-7i-5p	152	201	91	84	27	30	138	175	171	438		hsa-let-7i-5p	152	185.477	76.8782	108.857	48.1607	40.588	201.821	258.396	228.722	694.997		hsa-let-7i-5p	152	185.477	76.8782	108.857	48.1607	40.588	201.821	258.396	228.722	694.997		hsa-let-7i-5p	1.22024	0.505778	0.716165	0.316847	0.267026	1.32777	1.69997	1.50475	4.57235		1	2
21	hsa-miR-1	-6	-1	0	-7	-8	-3	-1	-4	-2	-2		hsa-miR-1	-6	-0.922771	0	-9.07142	-14.2698	-4.0588	-1.46247	-5.90618	-2.67512	-3.1735		hsa-miR-1	0	0	0	0	0	0	0	0	0	0		hsa-miR-1	n/a	n/a	n/a	n/a	n/a	n/a	n/a	n/a	n/a
22	hsa-miR-100-5p	84	496	60	85	110	68	173	362	135	195		hsa-miR-100-5p	84	457.695	50.6889	110.153	196.21	91.9994	253.008	534.51	180.57	309.416		hsa-miR-100-5p	84	457.695	50.6889	110.153	196.21	91.9994	253.008	534.51	180.57	309.416		hsa-miR-100-5p	5.44874	0.60344	1.31135	2.33584	1.09523	3.012	6.36321	2.14965	3.68353		6	0
23	hsa-miR-101-3p	-7	-9	-9	-6	-7	-9	-9	-3	-5	-5		hsa-miR-101-3p	-7	-8.30494	-7.60334	-7.77551	-12.4861	-12.1764	-13.1623	-4.42964	-6.68779	-7.93375		hsa-miR-101-3p	0	0	0	0	0	0	0	0	0	0		hsa-miR-101-3p	n/a	n/a	n/a	n/a	n/a	n/a	n/a	n/a	n/a
24	hsa-miR-103a-3p	-9	-8	-5	-5	-3	-5	-6	-7	-5	-2		hsa-miR-103a-3p	-9	-7.38217	-4.22408	-6.47959	-5.35119	-6.76466	-8.77484	-10.3358	-6.68779	-3.1735		hsa-miR-103a-3p	0	0	0	0	0	0	0	0	0	0		hsa-miR-103a-3p	n/a	n/a	n/a	n/a	n/a	n/a	n/a	n/a	n/a
25	hsa-miR-105-5p	-8	-3	-4	-2	-5	-4	-6	-2	-4	-3		hsa-miR-105-5p	-8	-2.76831	-3.37926	-2.59184	-8.91865	-5.41173	-8.77484	-2.95309	-5.35023	-4.76025		hsa-miR-105-5p	0	0	0	0	0	0	0	0	0	0		hsa-miR-105-5p	n/a	n/a	n/a	n/a	n/a	n/a	n/a	n/a	n/a
26	hsa-miR-106a-5p+hsa-miR-17-5p	21	18	39	41	40	31	19	17	32	130		hsa-miR-106a-5p+hsa-miR-17-5p	21	16.6099	32.9478	53.1326	71.3492	41.9409	27.787	25.1013	42.8018	206.278		hsa-miR-106a-5p+hsa-miR-17-5p	21	16.6099	32.9478	53.1326	71.3492	41.9409	27.787	25.1013	42.8018	206.278		hsa-miR-106a-5p+hsa-miR-17-5p	0.790947	1.56894	2.53013	3.39758	1.99719	1.32319	1.1953	2.03818	9.82274		4	0
27	hsa-miR-106b-5p	4	37	24	15	38	5	25	39	29	96		hsa-miR-106b-5p	4	34.1425	20.2756	19.4388	67.7817	6.76466	36.5618	57.5853	38.7892	152.328		hsa-miR-106b-5p	4	34.1425	20.2756	19.4388	67.7817	6.76466	36.5618	57.5853	38.7892	152.328		hsa-miR-106b-5p	8.53563	5.06889	4.85969	16.9454	1.69117	9.14046	14.3963	9.69729	38.082		8	0
28	hsa-miR-107	63	13	86	21	71	3	68	14	101	234		hsa-miR-107	63	11.996	72.6541	27.2143	126.645	4.0588	99.4482	20.6716	135.093	371.3		hsa-miR-107	63	11.996	72.6541	27.2143	126.645	4.0588	99.4482	20.6716	135.093	371.3		hsa-miR-107	0.190413	1.15324	0.431973	2.01024	0.0644253	1.57854	0.328121	2.14434	5.89364		3	4
29	hsa-miR-10a-5p	138	67	74	18	23	5	41	29	94	232		hsa-miR-10a-5p	138	61.8257	62.5163	23.3265	41.0258	6.76466	59.9614	42.8198	125.73	368.126		hsa-miR-10a-5p	138	61.8257	62.5163	23.3265	41.0258	6.76466	59.9614	42.8198	125.73	368.126		hsa-miR-10a-5p	0.448012	0.453017	0.169033	0.297288	0.0490193	0.434503	0.310289	0.91109	2.66758		1	7
30	hsa-miR-10b-5p	269	107	248	142	161	24	204	67	246	499		hsa-miR-10b-5p	269	98.7365	209.514	184.02	287.181	32.4704	298.345	98.9286	329.039	791.788		hsa-miR-10b-5p	269	98.7365	209.514	184.02	287.181	32.4704	298.345	98.9286	329.039	791.788		hsa-miR-10b-5p	0.36705	0.778863	0.68409	1.06759	0.120708	1.10909	0.367764	1.22319	2.94345		1	3
31	hsa-miR-1178	0	17	0	8	4	2	1	-1	-4	9		hsa-miR-1178	0	15.6871	0	10.3673	7.13492	2.70586	1.46247	-1.47655	-5.35023	14.2808		hsa-miR-1178	0	15.6871	0	10.3673	7.13492	2.70586	1.46247	0	0	14.2808		hsa-miR-1178	Only in Tum.	1	Only in Tum.	Only in Tum.	Only in Tum.	Only in Tum.	1	1	Only in Tum.		6	0
32	hsa-miR-1179	0	9	4	1	-3	-5	-1	7	4	4		hsa-miR-1179	0	8.30494	3.37926	1.29592	-5.35119	-6.76466	-1.46247	10.3358	5.35023	6.347		hsa-miR-1179	0	8.30494	3.37926	1.29592	0	0	0	10.3358	5.35023	6.347		hsa-miR-1179	Only in Tum.	Only in Tum.	Only in Tum.	1	1	1	Only in Tum.	Only in Tum.	Only in Tum.		6	0
33	hsa-miR-1180	54	32	12	19	52	18	40	20	22	48		hsa-miR-1180	54	29.5287	10.1378	24.6224	92.754	24.3528	58.4989	29.5309	29.4263	76.164		hsa-miR-1180	54	29.5287	10.1378	24.6224	92.754	24.3528	58.4989	29.5309	29.4263	76.164		hsa-miR-1180	0.546827	0.187737	0.455971	1.71767	0.450977	1.08331	0.546869	0.544931	1.41044		0	3
34	hsa-miR-1181	-8	-9	-9	-6	-8	-7	-8	-9	-9	-7		hsa-miR-1181	-8	-8.30494	-7.60334	-7.77551	-14.2698	-9.47053	-11.6998	-13.2889	-12.038	-11.1073		hsa-miR-1181	0	0	0	0	0	0	0	0	0	0		hsa-miR-1181	n/a	n/a	n/a	n/a	n/a	n/a	n/a	n/a	n/a
35	hsa-miR-1182	-6	-5	-6	-5	-7	-8	-5	-6	-8	-5		hsa-miR-1182	-6	-4.61386	-5.06889	-6.47959	-12.4861	-10.8235	-7.31237	-8.85928	-10.7005	-7.93375		hsa-miR-1182	0	0	0	0	0	0	0	0	0	0		hsa-miR-1182	n/a	n/a	n/a	n/a	n/a	n/a	n/a	n/a	n/a
36	hsa-miR-1183	3	6	0	-4	-3	-1	10	6	-2	6		hsa-miR-1183	3	5.53663	0	-5.18367	-5.35119	-1.35293	14.6247	8.85928	-2.67512	9.5205		hsa-miR-1183	3	5.53663	0	0	0	0	14.6247	8.85928	0	9.5205		hsa-miR-1183	1.84554	Lost in Tum.	Lost in Tum.	Lost in Tum.	Lost in Tum.	4.87491	2.95309	Lost in Tum.	3.1735		3	5
37	hsa-miR-1184	-4	-2	-6	-5	-7	-9	-9	-4	-6	-1		hsa-miR-1184	-4	-1.84554	-5.06889	-6.47959	-12.4861	-12.1764	-13.1623	-5.90618	-8.02535	-1.58675		hsa-miR-1184	0	0	0	0	0	0	0	0	0	0		hsa-miR-1184	n/a	n/a	n/a	n/a	n/a	n/a	n/a	n/a	n/a
38	hsa-miR-1185-5p	-5	-4	0	0	1	-4	-6	5	-6	-4		hsa-miR-1185-5p	-5	-3.69109	0	0	1.78373	-5.41173	-8.77484	7.38273	-8.02535	-6.347		hsa-miR-1185-5p	0	0	0	0	1.78373	0	0	7.38273	0	0		hsa-miR-1185-5p	1	1	1	Only in Tum.	1	1	Only in Tum.	1	1		2	0
39	hsa-miR-1193	5	2	6	3	3	9	3	7	8	14		hsa-miR-1193	5	1.84554	5.06889	3.88775	5.35119	12.1764	4.38742	10.3358	10.7005	22.2145		hsa-miR-1193	5	1.84554	5.06889	3.88775	5.35119	12.1764	4.38742	10.3358	10.7005	22.2145		hsa-miR-1193	0.369109	1.01378	0.777551	1.07024	2.43528	0.877484	2.06716	2.14009	4.4429		4	1
40	hsa-miR-1197	-8	-1	-9	-9	-7	-5	-5	0	-6	-6		hsa-miR-1197	-8	-0.922771	-7.60334	-11.6633	-12.4861	-6.76466	-7.31237	0	-8.02535	-9.5205		hsa-miR-1197	0	0	0	0	0	0	0	0	0	0		hsa-miR-1197	n/a	n/a	n/a	n/a	n/a	n/a	n/a	n/a	n/a
41	hsa-miR-1200	-4	-6	7	5	-7	-2	1	-8	-5	-3		hsa-miR-1200	-4	-5.53663	5.91371	6.47959	-12.4861	-2.70586	1.46247	-11.8124	-6.68779	-4.76025		hsa-miR-1200	0	0	5.91371	6.47959	0	0	1.46247	0	0	0		hsa-miR-1200	1	Only in Tum.	Only in Tum.	1	1	Only in Tum.	1	1	1		3	0
42	hsa-miR-1202	2	3	0	9	0	-3	-2	2	0	6		hsa-miR-1202	2	2.76831	0	11.6633	0	-4.0588	-2.92495	2.95309	0	9.5205		hsa-miR-1202	2	2.76831	0	11.6633	0	0	0	2.95309	0	9.5205		hsa-miR-1202	1.38416	Lost in Tum.	5.83163	Lost in Tum.	Lost in Tum.	Lost in Tum.	1.47655	Lost in Tum.	4.76025		2	5
43	hsa-miR-1203	-6	-7	-6	-2	-3	-5	-7	1	-6	-4		hsa-miR-1203	-6	-6.4594	-5.06889	-2.59184	-5.35119	-6.76466	-10.2373	1.47655	-8.02535	-6.347		hsa-miR-1203	0	0	0	0	0	0	0	1.47655	0	0		hsa-miR-1203	1	1	1	1	1	1	Only in Tum.	1	1		1	0
44	hsa-miR-1204	-6	-5	-5	-6	-2	-7	-3	-4	-7	-7		hsa-miR-1204	-6	-4.61386	-4.22408	-7.77551	-3.56746	-9.47053	-4.38742	-5.90618	-9.3629	-11.1073		hsa-miR-1204	0	0	0	0	0	0	0	0	0	0		hsa-miR-1204	n/a	n/a	n/a	n/a	n/a	n/a	n/a	n/a	n/a
45	hsa-miR-1205	-3	6	-3	-6	-3	2	4	6	-4	-3		hsa-miR-1205	-3	5.53663	-2.53445	-7.77551	-5.35119	2.70586	5.84989	8.85928	-5.35023	-4.76025		hsa-miR-1205	0	5.53663	0	0	0	2.70586	5.84989	8.85928	0	0		hsa-miR-1205	Only in Tum.	1	1	1	Only in Tum.	Only in Tum.	Only in Tum.	1	1		4	0
46	hsa-miR-1206	-2	-7	-8	-6	-8	-6	-8	-2	-6	-2		hsa-miR-1206	-2	-6.4594	-6.75852	-7.77551	-14.2698	-8.11759	-11.6998	-2.95309	-8.02535	-3.1735		hsa-miR-1206	0	0	0	0	0	0	0	0	0	0		hsa-miR-1206	n/a	n/a	n/a	n/a	n/a	n/a	n/a	n/a	n/a
47	hsa-miR-1207-3p	-9	-1	-3	-9	-8	-9	-8	-6	-9	-6		hsa-miR-1207-3p	-9	-0.922771	-2.53445	-11.6633	-14.2698	-12.1764	-11.6998	-8.85928	-12.038	-9.5205		hsa-miR-1207-3p	0	0	0	0	0	0	0	0	0	0		hsa-miR-1207-3p	n/a	n/a	n/a	n/a	n/a	n/a	n/a	n/a	n/a
48	hsa-miR-1208	26	22	5	2	7	16	13	7	14	18		hsa-miR-1208	26	20.301	4.22408	2.59184	12.4861	21.6469	19.0122	10.3358	18.7258	28.5615		hsa-miR-1208	26	20.301	4.22408	2.59184	12.4861	21.6469	19.0122	10.3358	18.7258	28.5615		hsa-miR-1208	0.780806	0.162465	0.099686	0.480235	0.832574	0.731237	0.397532	0.720223	1.09852		0	4
49	hsa-miR-122-5p	-9	2	33	-1	-4	-2	42	-4	7	11		hsa-miR-122-5p	-9	1.84554	27.8789	-1.29592	-7.13492	-2.70586	61.4239	-5.90618	9.3629	17.4543		hsa-miR-122-5p	0	1.84554	27.8789	0	0	0	61.4239	0	9.3629	17.4543		hsa-miR-122-5p	Only in Tum.	Only in Tum.	1	1	1	Only in Tum.	1	Only in Tum.	Only in Tum.		5	0
50	hsa-miR-1224-3p	-7	-8	-7	-8	-5	-8	-4	-8	-9	-5		hsa-miR-1224-3p	-7	-7.38217	-5.91371	-10.3673	-8.91865	-10.8235	-5.84989	-11.8124	-12.038	-7.93375		hsa-miR-1224-3p	0	0	0	0	0	0	0	0	0	0		hsa-miR-1224-3p	n/a	n/a	n/a	n/a	n/a	n/a	n/a	n/a	n/a
51	hsa-miR-1224-5p	-9	-3	-9	-8	-5	-6	-5	-1	-4	-6		hsa-miR-1224-5p	-9	-2.76831	-7.60334	-10.3673	-8.91865	-8.11759	-7.31237	-1.47655	-5.35023	-9.5205		hsa-miR-1224-5p	0	0	0	0	0	0	0	0	0	0		hsa-miR-1224-5p	n/a	n/a	n/a	n/a	n/a	n/a	n/a	n/a	n/a
52	hsa-miR-1225-3p	-2	-1	-5	-2	-5	-3	-3	-3	2	-1		hsa-miR-1225-3p	-2	-0.922771	-4.22408	-2.59184	-8.91865	-4.0588	-4.38742	-4.42964	2.67512	-1.58675		hsa-miR-1225-3p	0	0	0	0	0	0	0	0	2.67512	0		hsa-miR-1225-3p	1	1	1	1	1	1	1	Only in Tum.	1		1	0
53	hsa-miR-1225-5p	-4	-5	-7	-3	-6	-7	-4	-7	-2	-2		hsa-miR-1225-5p	-4	-4.61386	-5.91371	-3.88775	-10.7024	-9.47053	-5.84989	-10.3358	-2.67512	-3.1735		hsa-miR-1225-5p	0	0	0	0	0	0	0	0	0	0		hsa-miR-1225-5p	n/a	n/a	n/a	n/a	n/a	n/a	n/a	n/a	n/a
54	hsa-miR-1226-3p	-7	-4	-4	-7	-5	-8	4	-3	1	-6		hsa-miR-1226-3p	-7	-3.69109	-3.37926	-9.07142	-8.91865	-10.8235	5.84989	-4.42964	1.33756	-9.5205		hsa-miR-1226-3p	0	0	0	0	0	0	5.84989	0	1.33756	0		hsa-miR-1226-3p	1	1	1	1	1	Only in Tum.	1	Only in Tum.	1		2	0
55	hsa-miR-1227	-9	-4	-7	-5	-7	-5	-8	-8	-8	-7		hsa-miR-1227	-9	-3.69109	-5.91371	-6.47959	-12.4861	-6.76466	-11.6998	-11.8124	-10.7005	-11.1073		hsa-miR-1227	0	0	0	0	0	0	0	0	0	0		hsa-miR-1227	n/a	n/a	n/a	n/a	n/a	n/a	n/a	n/a	n/a
56	hsa-miR-1228-3p	-2	4	-4	1	-4	2	-6	2	-4	-2		hsa-miR-1228-3p	-2	3.69109	-3.37926	1.29592	-7.13492	2.70586	-8.77484	2.95309	-5.35023	-3.1735		hsa-miR-1228-3p	0	3.69109	0	1.29592	0	2.70586	0	2.95309	0	0		hsa-miR-1228-3p	Only in Tum.	1	Only in Tum.	1	Only in Tum.	1	Only in Tum.	1	1		4	0
57	hsa-miR-1229	-3	-7	-9	-6	-9	-3	-7	-5	-7	-5		hsa-miR-1229	-3	-6.4594	-7.60334	-7.77551	-16.0536	-4.0588	-10.2373	-7.38273	-9.3629	-7.93375		hsa-miR-1229	0	0	0	0	0	0	0	0	0	0		hsa-miR-1229	n/a	n/a	n/a	n/a	n/a	n/a	n/a	n/a	n/a
58	hsa-miR-1231	-5	-4	-5	-4	-5	2	-2	-3	0	6		hsa-miR-1231	-5	-3.69109	-4.22408	-5.18367	-8.91865	2.70586	-2.92495	-4.42964	0	9.5205		hsa-miR-1231	0	0	0	0	0	2.70586	0	0	0	9.5205		hsa-miR-1231	1	1	1	1	Only in Tum.	1	1	1	Only in Tum.		2	0
59	hsa-miR-1233	-2	4	1	5	3	-2	-1	-3	-3	0		hsa-miR-1233	-2	3.69109	0.844815	6.47959	5.35119	-2.70586	-1.46247	-4.42964	-4.01267	0		hsa-miR-1233	0	3.69109	0.844815	6.47959	5.35119	0	0	0	0	0		hsa-miR-1233	Only in Tum.	Only in Tum.	Only in Tum.	Only in Tum.	1	1	1	1	1		4	0
60	hsa-miR-1234	-4	6	-4	3	1	0	-6	8	-8	6		hsa-miR-1234	-4	5.53663	-3.37926	3.88775	1.78373	0	-8.77484	11.8124	-10.7005	9.5205		hsa-miR-1234	0	5.53663	0	3.88775	1.78373	0	0	11.8124	0	9.5205		hsa-miR-1234	Only in Tum.	1	Only in Tum.	Only in Tum.	1	1	Only in Tum.	1	Only in Tum.		5	0
61	hsa-miR-1236	-1	-1	-3	4	-6	-3	1	-1	1	-2		hsa-miR-1236	-1	-0.922771	-2.53445	5.18367	-10.7024	-4.0588	1.46247	-1.47655	1.33756	-3.1735		hsa-miR-1236	0	0	0	5.18367	0	0	1.46247	0	1.33756	0		hsa-miR-1236	1	1	Only in Tum.	1	1	Only in Tum.	1	Only in Tum.	1		3	0
62	hsa-miR-1237	1	2	0	-4	8	2	-4	4	0	3		hsa-miR-1237	1	1.84554	0	-5.18367	14.2698	2.70586	-5.84989	5.90618	0	4.76025		hsa-miR-1237	1	1.84554	0	0	14.2698	2.70586	0	5.90618	0	4.76025		hsa-miR-1237	1.84554	Lost in Tum.	Lost in Tum.	14.2698	2.70586	Lost in Tum.	5.90618	Lost in Tum.	4.76025		4	4
63	hsa-miR-1238	1	-1	4	-1	2	-5	4	5	4	0		hsa-miR-1238	1	-0.922771	3.37926	-1.29592	3.56746	-6.76466	5.84989	7.38273	5.35023	0		hsa-miR-1238	1	0	3.37926	0	3.56746	0	5.84989	7.38273	5.35023	0		hsa-miR-1238	Lost in Tum.	3.37926	Lost in Tum.	3.56746	Lost in Tum.	5.84989	7.38273	5.35023	Lost in Tum.		5	4
64	hsa-miR-124-3p	-4	-7	-6	-2	-4	-5	-3	-4	-5	-6		hsa-miR-124-3p	-4	-6.4594	-5.06889	-2.59184	-7.13492	-6.76466	-4.38742	-5.90618	-6.68779	-9.5205		hsa-miR-124-3p	0	0	0	0	0	0	0	0	0	0		hsa-miR-124-3p	n/a	n/a	n/a	n/a	n/a	n/a	n/a	n/a	n/a
65	hsa-miR-1243	10	1	2	3	0	1	5	-4	-4	-2		hsa-miR-1243	10	0.922771	1.68963	3.88775	0	1.35293	7.31237	-5.90618	-5.35023	-3.1735		hsa-miR-1243	10	0.922771	1.68963	3.88775	0	1.35293	7.31237	0	0	0		hsa-miR-1243	0.0922771	0.168963	0.388775	Lost in Tum.	0.135293	0.731237	Lost in Tum.	Lost in Tum.	Lost in Tum.		0	8
66	hsa-miR-1244	0	5	3	-2	-3	0	0	4	0	2		hsa-miR-1244	0	4.61386	2.53445	-2.59184	-5.35119	0	0	5.90618	0	3.1735		hsa-miR-1244	0	4.61386	2.53445	0	0	0	0	5.90618	0	3.1735		hsa-miR-1244	Only in Tum.	Only in Tum.	1	1	1	1	Only in Tum.	1	Only in Tum.		4	0
67	hsa-miR-1245a	1	-2	-3	-5	-6	1	-4	-3	-7	-3		hsa-miR-1245a	1	-1.84554	-2.53445	-6.47959	-10.7024	1.35293	-5.84989	-4.42964	-9.3629	-4.76025		hsa-miR-1245a	1	0	0	0	0	1.35293	0	0	0	0		hsa-miR-1245a	Lost in Tum.	Lost in Tum.	Lost in Tum.	Lost in Tum.	1.35293	Lost in Tum.	Lost in Tum.	Lost in Tum.	Lost in Tum.		0	8
68	hsa-miR-1245b-3p	-4	-2	-6	3	-2	0	0	4	1	0		hsa-miR-1245b-3p	-4	-1.84554	-5.06889	3.88775	-3.56746	0	0	5.90618	1.33756	0		hsa-miR-1245b-3p	0	0	0	3.88775	0	0	0	5.90618	1.33756	0		hsa-miR-1245b-3p	1	1	Only in Tum.	1	1	1	Only in Tum.	Only in Tum.	1		3	0
69	hsa-miR-1245b-5p	-1	-1	-3	-1	-4	-4	2	-2	-4	0		hsa-miR-1245b-5p	-1	-0.922771	-2.53445	-1.29592	-7.13492	-5.41173	2.92495	-2.95309	-5.35023	0		hsa-miR-1245b-5p	0	0	0	0	0	0	2.92495	0	0	0		hsa-miR-1245b-5p	1	1	1	1	1	Only in Tum.	1	1	1		1	0
70	hsa-miR-1246	-9	-9	-8	-9	-9	-9	-9	-9	-9	-9		hsa-miR-1246	-9	-8.30494	-6.75852	-11.6633	-16.0536	-12.1764	-13.1623	-13.2889	-12.038	-14.2808		hsa-miR-1246	0	0	0	0	0	0	0	0	0	0		hsa-miR-1246	n/a	n/a	n/a	n/a	n/a	n/a	n/a	n/a	n/a
71	hsa-miR-1247-5p	-1	-1	-3	1	-1	-6	1	-7	8	9		hsa-miR-1247-5p	-1	-0.922771	-2.53445	1.29592	-1.78373	-8.11759	1.46247	-10.3358	10.7005	14.2808		hsa-miR-1247-5p	0	0	0	1.29592	0	0	1.46247	0	10.7005	14.2808		hsa-miR-1247-5p	1	1	Only in Tum.	1	1	Only in Tum.	1	Only in Tum.	Only in Tum.		4	0
72	hsa-miR-1248	1	-1	-1	-4	-5	-5	0	-2	-4	-8		hsa-miR-1248	1	-0.922771	-0.844815	-5.18367	-8.91865	-6.76466	0	-2.95309	-5.35023	-12.694		hsa-miR-1248	1	0	0	0	0	0	0	0	0	0		hsa-miR-1248	Lost in Tum.	Lost in Tum.	Lost in Tum.	Lost in Tum.	Lost in Tum.	Lost in Tum.	Lost in Tum.	Lost in Tum.	Lost in Tum.		0	9
73	hsa-miR-1249	-4	-2	-4	-4	0	-7	-6	-8	-4	-5		hsa-miR-1249	-4	-1.84554	-3.37926	-5.18367	0	-9.47053	-8.77484	-11.8124	-5.35023	-7.93375		hsa-miR-1249	0	0	0	0	0	0	0	0	0	0		hsa-miR-1249	n/a	n/a	n/a	n/a	n/a	n/a	n/a	n/a	n/a
74	hsa-miR-1250	-3	-4	-8	-7	-6	-3	-7	-7	-6	-7		hsa-miR-1250	-3	-3.69109	-6.75852	-9.07142	-10.7024	-4.0588	-10.2373	-10.3358	-8.02535	-11.1073		hsa-miR-1250	0	0	0	0	0	0	0	0	0	0		hsa-miR-1250	n/a	n/a	n/a	n/a	n/a	n/a	n/a	n/a	n/a
75	hsa-miR-1251	-7	1	-4	-3	-6	-4	0	-5	-3	0		hsa-miR-1251	-7	0.922771	-3.37926	-3.88775	-10.7024	-5.41173	0	-7.38273	-4.01267	0		hsa-miR-1251	0	0.922771	0	0	0	0	0	0	0	0		hsa-miR-1251	Only in Tum.	1	1	1	1	1	1	1	1		1	0
76	hsa-miR-1252	-2	-1	-1	5	0	2	-1	-6	0	2		hsa-miR-1252	-2	-0.922771	-0.844815	6.47959	0	2.70586	-1.46247	-8.85928	0	3.1735		hsa-miR-1252	0	0	0	6.47959	0	2.70586	0	0	0	3.1735		hsa-miR-1252	1	1	Only in Tum.	1	Only in Tum.	1	1	1	Only in Tum.		3	0
77	hsa-miR-1253	-9	-9	-9	-9	-9	-9	-9	-9	-9	-9		hsa-miR-1253	-9	-8.30494	-7.60334	-11.6633	-16.0536	-12.1764	-13.1623	-13.2889	-12.038	-14.2808		hsa-miR-1253	0	0	0	0	0	0	0	0	0	0		hsa-miR-1253	n/a	n/a	n/a	n/a	n/a	n/a	n/a	n/a	n/a
78	hsa-miR-1254	-9	-6	-9	-7	-4	-7	-5	-9	-8	-9		hsa-miR-1254	-9	-5.53663	-7.60334	-9.07142	-7.13492	-9.47053	-7.31237	-13.2889	-10.7005	-14.2808		hsa-miR-1254	0	0	0	0	0	0	0	0	0	0		hsa-miR-1254	n/a	n/a	n/a	n/a	n/a	n/a	n/a	n/a	n/a
79	hsa-miR-1255a	-7	-5	-4	-7	-6	-8	-2	-1	-9	-5		hsa-miR-1255a	-7	-4.61386	-3.37926	-9.07142	-10.7024	-10.8235	-2.92495	-1.47655	-12.038	-7.93375		hsa-miR-1255a	0	0	0	0	0	0	0	0	0	0		hsa-miR-1255a	n/a	n/a	n/a	n/a	n/a	n/a	n/a	n/a	n/a
80	hsa-miR-1255b-5p	-6	0	-4	-2	-5	0	-2	1	-4	-1		hsa-miR-1255b-5p	-6	0	-3.37926	-2.59184	-8.91865	0	-2.92495	1.47655	-5.35023	-1.58675		hsa-miR-1255b-5p	0	0	0	0	0	0	0	1.47655	0	0		hsa-miR-1255b-5p	1	1	1	1	1	1	Only in Tum.	1	1		1	0
81	hsa-miR-1256	-8	-8	-7	-8	-7	-9	-1	-3	-9	-5		hsa-miR-1256	-8	-7.38217	-5.91371	-10.3673	-12.4861	-12.1764	-1.46247	-4.42964	-12.038	-7.93375		hsa-miR-1256	0	0	0	0	0	0	0	0	0	0		hsa-miR-1256	n/a	n/a	n/a	n/a	n/a	n/a	n/a	n/a	n/a
82	hsa-miR-1257	-9	12	-6	-3	0	-4	0	3	-4	-2		hsa-miR-1257	-9	11.0733	-5.06889	-3.88775	0	-5.41173	0	4.42964	-5.35023	-3.1735		hsa-miR-1257	0	11.0733	0	0	0	0	0	4.42964	0	0		hsa-miR-1257	Only in Tum.	1	1	1	1	1	Only in Tum.	1	1		2	0
83	hsa-miR-1258	-2	-4	-1	-1	-4	1	-4	-3	1	-3		hsa-miR-1258	-2	-3.69109	-0.844815	-1.29592	-7.13492	1.35293	-5.84989	-4.42964	1.33756	-4.76025		hsa-miR-1258	0	0	0	0	0	1.35293	0	0	1.33756	0		hsa-miR-1258	1	1	1	1	Only in Tum.	1	1	Only in Tum.	1		2	0
84	hsa-miR-125a-3p	-3	-4	-5	-5	1	-2	-4	-4	-2	1		hsa-miR-125a-3p	-3	-3.69109	-4.22408	-6.47959	1.78373	-2.70586	-5.84989	-5.90618	-2.67512	1.58675		hsa-miR-125a-3p	0	0	0	0	1.78373	0	0	0	0	1.58675		hsa-miR-125a-3p	1	1	1	Only in Tum.	1	1	1	1	Only in Tum.		2	0
85	hsa-miR-125a-5p	279	318	129	90	211	87	140	77	215	685		hsa-miR-125a-5p	279	293.441	108.981	116.633	376.367	117.705	204.746	113.694	287.575	1086.92		hsa-miR-125a-5p	279	293.441	108.981	116.633	376.367	117.705	204.746	113.694	287.575	1086.92		hsa-miR-125a-5p	1.05176	0.390614	0.418038	1.34899	0.421882	0.733858	0.407506	1.03073	3.89578		1	4
86	hsa-miR-125b-5p	3034	3471	877	555	1039	409	2081	1644	889	3179		hsa-miR-125b-5p	3034	3202.94	740.903	719.234	1853.3	553.349	3043.41	2427.44	1189.09	5044.28		hsa-miR-125b-5p	3034	3202.94	740.903	719.234	1853.3	553.349	3043.41	2427.44	1189.09	5044.28		hsa-miR-125b-5p	1.05568	0.2442	0.237058	0.610842	0.182383	1.0031	0.80008	0.391921	1.66258		0	4
87	hsa-miR-126-3p	750	179	1381	1588	1953	263	866	431	1444	6015		hsa-miR-126-3p	750	165.176	1166.69	2057.92	3483.62	355.821	1266.5	636.391	1931.43	9544.3		hsa-miR-126-3p	750	165.176	1166.69	2057.92	3483.62	355.821	1266.5	636.391	1931.43	9544.3		hsa-miR-126-3p	0.220235	1.55559	2.74389	4.64483	0.474428	1.68867	0.848522	2.57524	12.7257		4	2
88	hsa-miR-1260a	160	889	172	128	383	200	176	341	150	687		hsa-miR-1260a	160	820.344	145.308	165.877	683.169	270.586	257.395	503.502	200.634	1090.1		hsa-miR-1260a	160	820.344	145.308	165.877	683.169	270.586	257.395	503.502	200.634	1090.1		hsa-miR-1260a	5.12715	0.908177	1.03673	4.2698	1.69117	1.60872	3.14689	1.25396	6.81311		4	0
89	hsa-miR-1260b	-9	3	-7	0	4	4	-8	-9	-8	-2		hsa-miR-1260b	-9	2.76831	-5.91371	0	7.13492	5.41173	-11.6998	-13.2889	-10.7005	-3.1735		hsa-miR-1260b	0	2.76831	0	0	7.13492	5.41173	0	0	0	0		hsa-miR-1260b	Only in Tum.	1	1	Only in Tum.	Only in Tum.	1	1	1	1		3	0
90	hsa-miR-1261	-2	-8	-9	-7	-6	-4	-8	-5	-6	-6		hsa-miR-1261	-2	-7.38217	-7.60334	-9.07142	-10.7024	-5.41173	-11.6998	-7.38273	-8.02535	-9.5205		hsa-miR-1261	0	0	0	0	0	0	0	0	0	0		hsa-miR-1261	n/a	n/a	n/a	n/a	n/a	n/a	n/a	n/a	n/a
91	hsa-miR-1262	-4	2	-8	-3	-2	-5	-8	-4	-6	-4		hsa-miR-1262	-4	1.84554	-6.75852	-3.88775	-3.56746	-6.76466	-11.6998	-5.90618	-8.02535	-6.347		hsa-miR-1262	0	1.84554	0	0	0	0	0	0	0	0		hsa-miR-1262	Only in Tum.	1	1	1	1	1	1	1	1		1	0
92	hsa-miR-1263	-4	-5	-6	-4	-5	-6	-8	-2	-9	-7		hsa-miR-1263	-4	-4.61386	-5.06889	-5.18367	-8.91865	-8.11759	-11.6998	-2.95309	-12.038	-11.1073		hsa-miR-1263	0	0	0	0	0	0	0	0	0	0		hsa-miR-1263	n/a	n/a	n/a	n/a	n/a	n/a	n/a	n/a	n/a
93	hsa-miR-1264	11	4	2	2	3	10	12	8	0	8		hsa-miR-1264	11	3.69109	1.68963	2.59184	5.35119	13.5293	17.5497	11.8124	0	12.694		hsa-miR-1264	11	3.69109	1.68963	2.59184	5.35119	13.5293	17.5497	11.8124	0	12.694		hsa-miR-1264	0.335553	0.153603	0.235621	0.486472	1.22994	1.59543	1.07385	Lost in Tum.	1.154		0	5
94	hsa-miR-1265	-2	-4	-4	-9	-8	-4	-5	-8	1	0		hsa-miR-1265	-2	-3.69109	-3.37926	-11.6633	-14.2698	-5.41173	-7.31237	-11.8124	1.33756	0		hsa-miR-1265	0	0	0	0	0	0	0	0	1.33756	0		hsa-miR-1265	1	1	1	1	1	1	1	Only in Tum.	1		1	0
95	hsa-miR-1266	-8	-7	-4	-6	-7	-7	-9	-7	-7	-5		hsa-miR-1266	-8	-6.4594	-3.37926	-7.77551	-12.4861	-9.47053	-13.1623	-10.3358	-9.3629	-7.93375		hsa-miR-1266	0	0	0	0	0	0	0	0	0	0		hsa-miR-1266	n/a	n/a	n/a	n/a	n/a	n/a	n/a	n/a	n/a
96	hsa-miR-1267	10	16	8	4	1	5	13	13	7	10		hsa-miR-1267	10	14.7643	6.75852	5.18367	1.78373	6.76466	19.0122	19.1951	9.3629	15.8675		hsa-miR-1267	10	14.7643	6.75852	5.18367	1.78373	6.76466	19.0122	19.1951	9.3629	15.8675		hsa-miR-1267	1.47643	0.675852	0.518367	0.178373	0.676466	1.90122	1.91951	0.93629	1.58675		0	1
97	hsa-miR-1268a	-2	7	0	2	4	10	-3	5	2	-1		hsa-miR-1268a	-2	6.4594	0	2.59184	7.13492	13.5293	-4.38742	7.38273	2.67512	-1.58675		hsa-miR-1268a	0	6.4594	0	2.59184	7.13492	13.5293	0	7.38273	2.67512	0		hsa-miR-1268a	Only in Tum.	1	Only in Tum.	Only in Tum.	Only in Tum.	1	Only in Tum.	Only in Tum.	1		6	0
98	hsa-miR-1268b	0	0	-5	-2	2	5	-3	5	-1	9		hsa-miR-1268b	0	0	-4.22408	-2.59184	3.56746	6.76466	-4.38742	7.38273	-1.33756	14.2808		hsa-miR-1268b	0	0	0	0	3.56746	6.76466	0	7.38273	0	14.2808		hsa-miR-1268b	1	1	1	Only in Tum.	Only in Tum.	1	Only in Tum.	1	Only in Tum.		4	0
99	hsa-miR-1269a	0	-9	-8	-6	-6	-3	-9	-6	-4	-5		hsa-miR-1269a	0	-8.30494	-6.75852	-7.77551	-10.7024	-4.0588	-13.1623	-8.85928	-5.35023	-7.93375		hsa-miR-1269a	0	0	0	0	0	0	0	0	0	0		hsa-miR-1269a	n/a	n/a	n/a	n/a	n/a	n/a	n/a	n/a	n/a
100	hsa-miR-1269b	-4	-4	-8	-4	-5	-3	-1	-3	-6	-8		hsa-miR-1269b	-4	-3.69109	-6.75852	-5.18367	-8.91865	-4.0588	-1.46247	-4.42964	-8.02535	-12.694		hsa-miR-1269b	0	0	0	0	0	0	0	0	0	0		hsa-miR-1269b	n/a	n/a	n/a	n/a	n/a	n/a	n/a	n/a	n/a
101	hsa-miR-127-3p	23	-6	-4	-4	-4	-5	-6	-1	1	24		hsa-miR-127-3p	23	-5.53663	-3.37926	-5.18367	-7.13492	-6.76466	-8.77484	-1.47655	1.33756	38.082		hsa-miR-127-3p	23	0	0	0	0	0	0	0	1.33756	38.082		hsa-miR-127-3p	Lost in Tum.	Lost in Tum.	Lost in Tum.	Lost in Tum.	Lost in Tum.	Lost in Tum.	Lost in Tum.	0.0581547	1.65574		0	8
102	hsa-miR-127-5p	-6	-4	-3	-8	-7	-8	-6	-5	-7	-7		hsa-miR-127-5p	-6	-3.69109	-2.53445	-10.3673	-12.4861	-10.8235	-8.77484	-7.38273	-9.3629	-11.1073		hsa-miR-127-5p	0	0	0	0	0	0	0	0	0	0		hsa-miR-127-5p	n/a	n/a	n/a	n/a	n/a	n/a	n/a	n/a	n/a
103	hsa-miR-1270	0	4	-1	-1	1	13	1	8	6	7		hsa-miR-1270	0	3.69109	-0.844815	-1.29592	1.78373	17.5881	1.46247	11.8124	8.02535	11.1073		hsa-miR-1270	0	3.69109	0	0	1.78373	17.5881	1.46247	11.8124	8.02535	11.1073		hsa-miR-1270	Only in Tum.	1	1	Only in Tum.	Only in Tum.	Only in Tum.	Only in Tum.	Only in Tum.	Only in Tum.		7	0
104	hsa-miR-1271-5p	-6	0	-8	-6	-5	-6	-6	-5	-5	0		hsa-miR-1271-5p	-6	0	-6.75852	-7.77551	-8.91865	-8.11759	-8.77484	-7.38273	-6.68779	0		hsa-miR-1271-5p	0	0	0	0	0	0	0	0	0	0		hsa-miR-1271-5p	n/a	n/a	n/a	n/a	n/a	n/a	n/a	n/a	n/a
105	hsa-miR-1272	-5	-4	-7	2	-5	-4	-2	-2	-3	-8		hsa-miR-1272	-5	-3.69109	-5.91371	2.59184	-8.91865	-5.41173	-2.92495	-2.95309	-4.01267	-12.694		hsa-miR-1272	0	0	0	2.59184	0	0	0	0	0	0		hsa-miR-1272	1	1	Only in Tum.	1	1	1	1	1	1		1	0
106	hsa-miR-1273a	0	-7	-2	-1	-5	-3	-4	0	-1	1		hsa-miR-1273a	0	-6.4594	-1.68963	-1.29592	-8.91865	-4.0588	-5.84989	0	-1.33756	1.58675		hsa-miR-1273a	0	0	0	0	0	0	0	0	0	1.58675		hsa-miR-1273a	1	1	1	1	1	1	1	1	Only in Tum.		1	0
107	hsa-miR-1273c	-4	-3	-4	-5	-2	1	-6	3	0	-7		hsa-miR-1273c	-4	-2.76831	-3.37926	-6.47959	-3.56746	1.35293	-8.77484	4.42964	0	-11.1073		hsa-miR-1273c	0	0	0	0	0	1.35293	0	4.42964	0	0		hsa-miR-1273c	1	1	1	1	Only in Tum.	1	Only in Tum.	1	1		2	0
108	hsa-miR-1273d	-9	-2	-1	-7	-6	-7	-5	-3	-7	-7		hsa-miR-1273d	-9	-1.84554	-0.844815	-9.07142	-10.7024	-9.47053	-7.31237	-4.42964	-9.3629	-11.1073		hsa-miR-1273d	0	0	0	0	0	0	0	0	0	0		hsa-miR-1273d	n/a	n/a	n/a	n/a	n/a	n/a	n/a	n/a	n/a
109	hsa-miR-1273e	-8	-3	-7	-2	-5	-7	-8	-5	-4	-9		hsa-miR-1273e	-8	-2.76831	-5.91371	-2.59184	-8.91865	-9.47053	-11.6998	-7.38273	-5.35023	-14.2808		hsa-miR-1273e	0	0	0	0	0	0	0	0	0	0		hsa-miR-1273e	n/a	n/a	n/a	n/a	n/a	n/a	n/a	n/a	n/a
110	hsa-miR-1273f	-1	0	-6	0	-5	-2	-3	-3	-5	-6		hsa-miR-1273f	-1	0	-5.06889	0	-8.91865	-2.70586	-4.38742	-4.42964	-6.68779	-9.5205		hsa-miR-1273f	0	0	0	0	0	0	0	0	0	0		hsa-miR-1273f	n/a	n/a	n/a	n/a	n/a	n/a	n/a	n/a	n/a
111	hsa-miR-1273g-5p	-6	-8	-9	-7	-5	-2	-7	-6	-4	-5		hsa-miR-1273g-5p	-6	-7.38217	-7.60334	-9.07142	-8.91865	-2.70586	-10.2373	-8.85928	-5.35023	-7.93375		hsa-miR-1273g-5p	0	0	0	0	0	0	0	0	0	0		hsa-miR-1273g-5p	n/a	n/a	n/a	n/a	n/a	n/a	n/a	n/a	n/a
112	hsa-miR-1275	1	-4	-2	1	0	5	4	-3	-5	4		hsa-miR-1275	1	-3.69109	-1.68963	1.29592	0	6.76466	5.84989	-4.42964	-6.68779	6.347		hsa-miR-1275	1	0	0	1.29592	0	6.76466	5.84989	0	0	6.347		hsa-miR-1275	Lost in Tum.	Lost in Tum.	1.29592	Lost in Tum.	6.76466	5.84989	Lost in Tum.	Lost in Tum.	6.347		3	5
113	hsa-miR-1276	4	-1	-1	-1	-1	4	7	-1	-1	-3		hsa-miR-1276	4	-0.922771	-0.844815	-1.29592	-1.78373	5.41173	10.2373	-1.47655	-1.33756	-4.76025		hsa-miR-1276	4	0	0	0	0	5.41173	10.2373	0	0	0		hsa-miR-1276	Lost in Tum.	Lost in Tum.	Lost in Tum.	Lost in Tum.	1.35293	2.55933	Lost in Tum.	Lost in Tum.	Lost in Tum.		1	7
114	hsa-miR-1277-3p	1	-6	-5	3	-5	1	-6	-7	-4	-2		hsa-miR-1277-3p	1	-5.53663	-4.22408	3.88775	-8.91865	1.35293	-8.77484	-10.3358	-5.35023	-3.1735		hsa-miR-1277-3p	1	0	0	3.88775	0	1.35293	0	0	0	0		hsa-miR-1277-3p	Lost in Tum.	Lost in Tum.	3.88775	Lost in Tum.	1.35293	Lost in Tum.	Lost in Tum.	Lost in Tum.	Lost in Tum.		1	7
115	hsa-miR-1278	-6	-1	-3	-7	-7	-1	-5	-1	-5	-6		hsa-miR-1278	-6	-0.922771	-2.53445	-9.07142	-12.4861	-1.35293	-7.31237	-1.47655	-6.68779	-9.5205		hsa-miR-1278	0	0	0	0	0	0	0	0	0	0		hsa-miR-1278	n/a	n/a	n/a	n/a	n/a	n/a	n/a	n/a	n/a
116	hsa-miR-1279	-1	-3	-4	-4	-5	-6	-2	-3	-6	-2		hsa-miR-1279	-1	-2.76831	-3.37926	-5.18367	-8.91865	-8.11759	-2.92495	-4.42964	-8.02535	-3.1735		hsa-miR-1279	0	0	0	0	0	0	0	0	0	0		hsa-miR-1279	n/a	n/a	n/a	n/a	n/a	n/a	n/a	n/a	n/a
117	hsa-miR-128	-4	2	-2	1	-3	-1	-3	-5	-6	-3		hsa-miR-128	-4	1.84554	-1.68963	1.29592	-5.35119	-1.35293	-4.38742	-7.38273	-8.02535	-4.76025		hsa-miR-128	0	1.84554	0	1.29592	0	0	0	0	0	0		hsa-miR-128	Only in Tum.	1	Only in Tum.	1	1	1	1	1	1		2	0
118	hsa-miR-1280	-5	-9	-3	-2	-4	1	-4	-5	-6	-7		hsa-miR-1280	-5	-8.30494	-2.53445	-2.59184	-7.13492	1.35293	-5.84989	-7.38273	-8.02535	-11.1073		hsa-miR-1280	0	0	0	0	0	1.35293	0	0	0	0		hsa-miR-1280	1	1	1	1	Only in Tum.	1	1	1	1		1	0
119	hsa-miR-1281	-2	-3	4	3	0	-2	-9	2	1	1		hsa-miR-1281	-2	-2.76831	3.37926	3.88775	0	-2.70586	-13.1623	2.95309	1.33756	1.58675		hsa-miR-1281	0	0	3.37926	3.88775	0	0	0	2.95309	1.33756	1.58675		hsa-miR-1281	1	Only in Tum.	Only in Tum.	1	1	1	Only in Tum.	Only in Tum.	Only in Tum.		5	0
120	hsa-miR-1282	-4	-8	-6	-9	-7	-4	-7	-6	-7	-4		hsa-miR-1282	-4	-7.38217	-5.06889	-11.6633	-12.4861	-5.41173	-10.2373	-8.85928	-9.3629	-6.347		hsa-miR-1282	0	0	0	0	0	0	0	0	0	0		hsa-miR-1282	n/a	n/a	n/a	n/a	n/a	n/a	n/a	n/a	n/a
121	hsa-miR-1283	-4	104	18	16	-9	64	7	14	34	86		hsa-miR-1283	-4	95.9682	15.2067	20.7347	-16.0536	86.5877	10.2373	20.6716	45.477	136.461		hsa-miR-1283	0	95.9682	15.2067	20.7347	0	86.5877	10.2373	20.6716	45.477	136.461		hsa-miR-1283	Only in Tum.	Only in Tum.	Only in Tum.	1	Only in Tum.	Only in Tum.	Only in Tum.	Only in Tum.	Only in Tum.		8	0
122	hsa-miR-1284	4	6	-2	0	-6	-3	0	-2	1	0		hsa-miR-1284	4	5.53663	-1.68963	0	-10.7024	-4.0588	0	-2.95309	1.33756	0		hsa-miR-1284	4	5.53663	0	0	0	0	0	0	1.33756	0		hsa-miR-1284	1.38416	Lost in Tum.	Lost in Tum.	Lost in Tum.	Lost in Tum.	Lost in Tum.	Lost in Tum.	0.334389	Lost in Tum.		0	8
123	hsa-miR-1285-3p	-1	7	-3	0	8	1	-2	8	-3	6		hsa-miR-1285-3p	-1	6.4594	-2.53445	0	14.2698	1.35293	-2.92495	11.8124	-4.01267	9.5205		hsa-miR-1285-3p	0	6.4594	0	0	14.2698	1.35293	0	11.8124	0	9.5205		hsa-miR-1285-3p	Only in Tum.	1	1	Only in Tum.	Only in Tum.	1	Only in Tum.	1	Only in Tum.		5	0
124	hsa-miR-1286	8	19	15	3	12	7	14	21	10	18		hsa-miR-1286	8	17.5327	12.6722	3.88775	21.4048	9.47053	20.4746	31.0075	13.3756	28.5615		hsa-miR-1286	8	17.5327	12.6722	3.88775	21.4048	9.47053	20.4746	31.0075	13.3756	28.5615		hsa-miR-1286	2.19158	1.58403	0.485969	2.67559	1.18382	2.55933	3.87593	1.67195	3.57019		5	1
125	hsa-miR-1287	-6	-4	-5	-2	-6	-6	-7	-2	-3	3		hsa-miR-1287	-6	-3.69109	-4.22408	-2.59184	-10.7024	-8.11759	-10.2373	-2.95309	-4.01267	4.76025		hsa-miR-1287	0	0	0	0	0	0	0	0	0	4.76025		hsa-miR-1287	1	1	1	1	1	1	1	1	Only in Tum.		1	0
126	hsa-miR-1288	-1	11	5	3	0	-1	8	10	4	-2		hsa-miR-1288	-1	10.1505	4.22408	3.88775	0	-1.35293	11.6998	14.7655	5.35023	-3.1735		hsa-miR-1288	0	10.1505	4.22408	3.88775	0	0	11.6998	14.7655	5.35023	0		hsa-miR-1288	Only in Tum.	Only in Tum.	Only in Tum.	1	1	Only in Tum.	Only in Tum.	Only in Tum.	1		6	0
127	hsa-miR-1289	-4	-1	-8	-1	-2	-7	-9	-3	-8	-6		hsa-miR-1289	-4	-0.922771	-6.75852	-1.29592	-3.56746	-9.47053	-13.1623	-4.42964	-10.7005	-9.5205		hsa-miR-1289	0	0	0	0	0	0	0	0	0	0		hsa-miR-1289	n/a	n/a	n/a	n/a	n/a	n/a	n/a	n/a	n/a
128	hsa-miR-129-2-3p	-8	-4	-6	-6	-4	-5	-3	-4	-7	-8		hsa-miR-129-2-3p	-8	-3.69109	-5.06889	-7.77551	-7.13492	-6.76466	-4.38742	-5.90618	-9.3629	-12.694		hsa-miR-129-2-3p	0	0	0	0	0	0	0	0	0	0		hsa-miR-129-2-3p	n/a	n/a	n/a	n/a	n/a	n/a	n/a	n/a	n/a
129	hsa-miR-129-5p	-9	-3	-7	-9	-8	-4	-9	-9	-9	-6		hsa-miR-129-5p	-9	-2.76831	-5.91371	-11.6633	-14.2698	-5.41173	-13.1623	-13.2889	-12.038	-9.5205		hsa-miR-129-5p	0	0	0	0	0	0	0	0	0	0		hsa-miR-129-5p	n/a	n/a	n/a	n/a	n/a	n/a	n/a	n/a	n/a
130	hsa-miR-1290	-2	6	-5	-6	-2	-4	-6	-6	-1	4		hsa-miR-1290	-2	5.53663	-4.22408	-7.77551	-3.56746	-5.41173	-8.77484	-8.85928	-1.33756	6.347		hsa-miR-1290	0	5.53663	0	0	0	0	0	0	0	6.347		hsa-miR-1290	Only in Tum.	1	1	1	1	1	1	1	Only in Tum.		2	0
131	hsa-miR-1291	-3	-6	-6	-8	-8	-5	-5	-5	-9	-5		hsa-miR-1291	-3	-5.53663	-5.06889	-10.3673	-14.2698	-6.76466	-7.31237	-7.38273	-12.038	-7.93375		hsa-miR-1291	0	0	0	0	0	0	0	0	0	0		hsa-miR-1291	n/a	n/a	n/a	n/a	n/a	n/a	n/a	n/a	n/a
132	hsa-miR-1292	-6	-3	-6	-5	-6	-6	-6	-4	-7	-6		hsa-miR-1292	-6	-2.76831	-5.06889	-6.47959	-10.7024	-8.11759	-8.77484	-5.90618	-9.3629	-9.5205		hsa-miR-1292	0	0	0	0	0	0	0	0	0	0		hsa-miR-1292	n/a	n/a	n/a	n/a	n/a	n/a	n/a	n/a	n/a
133	hsa-miR-1293	-7	-6	-5	-5	-9	-8	-6	-7	-9	-6		hsa-miR-1293	-7	-5.53663	-4.22408	-6.47959	-16.0536	-10.8235	-8.77484	-10.3358	-12.038	-9.5205		hsa-miR-1293	0	0	0	0	0	0	0	0	0	0		hsa-miR-1293	n/a	n/a	n/a	n/a	n/a	n/a	n/a	n/a	n/a
134	hsa-miR-1294	8	-1	5	9	2	7	-3	6	4	6		hsa-miR-1294	8	-0.922771	4.22408	11.6633	3.56746	9.47053	-4.38742	8.85928	5.35023	9.5205		hsa-miR-1294	8	0	4.22408	11.6633	3.56746	9.47053	0	8.85928	5.35023	9.5205		hsa-miR-1294	Lost in Tum.	0.52801	1.45791	0.445932	1.18382	Lost in Tum.	1.10741	0.668779	1.19006		0	3
135	hsa-miR-1295a	-4	-8	-7	-4	-6	-3	-8	-7	0	-7		hsa-miR-1295a	-4	-7.38217	-5.91371	-5.18367	-10.7024	-4.0588	-11.6998	-10.3358	0	-11.1073		hsa-miR-1295a	0	0	0	0	0	0	0	0	0	0		hsa-miR-1295a	n/a	n/a	n/a	n/a	n/a	n/a	n/a	n/a	n/a
136	hsa-miR-1296	-4	-8	-8	-8	-2	-4	-4	-4	-8	-5		hsa-miR-1296	-4	-7.38217	-6.75852	-10.3673	-3.56746	-5.41173	-5.84989	-5.90618	-10.7005	-7.93375		hsa-miR-1296	0	0	0	0	0	0	0	0	0	0		hsa-miR-1296	n/a	n/a	n/a	n/a	n/a	n/a	n/a	n/a	n/a
137	hsa-miR-1297	-4	-7	-5	-5	-5	-8	-7	-3	-1	-7		hsa-miR-1297	-4	-6.4594	-4.22408	-6.47959	-8.91865	-10.8235	-10.2373	-4.42964	-1.33756	-11.1073		hsa-miR-1297	0	0	0	0	0	0	0	0	0	0		hsa-miR-1297	n/a	n/a	n/a	n/a	n/a	n/a	n/a	n/a	n/a
138	hsa-miR-1298	0	-3	2	-1	-3	0	4	-2	1	9		hsa-miR-1298	0	-2.76831	1.68963	-1.29592	-5.35119	0	5.84989	-2.95309	1.33756	14.2808		hsa-miR-1298	0	0	1.68963	0	0	0	5.84989	0	1.33756	14.2808		hsa-miR-1298	1	Only in Tum.	1	1	1	Only in Tum.	1	Only in Tum.	Only in Tum.		4	0
139	hsa-miR-1299	-5	-9	-9	-6	-3	-3	-6	-9	-3	-6		hsa-miR-1299	-5	-8.30494	-7.60334	-7.77551	-5.35119	-4.0588	-8.77484	-13.2889	-4.01267	-9.5205		hsa-miR-1299	0	0	0	0	0	0	0	0	0	0		hsa-miR-1299	n/a	n/a	n/a	n/a	n/a	n/a	n/a	n/a	n/a
140	hsa-miR-1301	-6	-7	-6	-8	-7	-4	-4	-7	-4	-4		hsa-miR-1301	-6	-6.4594	-5.06889	-10.3673	-12.4861	-5.41173	-5.84989	-10.3358	-5.35023	-6.347		hsa-miR-1301	0	0	0	0	0	0	0	0	0	0		hsa-miR-1301	n/a	n/a	n/a	n/a	n/a	n/a	n/a	n/a	n/a
141	hsa-miR-1302	-4	-6	-4	-5	-2	-8	-9	-9	-7	-8		hsa-miR-1302	-4	-5.53663	-3.37926	-6.47959	-3.56746	-10.8235	-13.1623	-13.2889	-9.3629	-12.694		hsa-miR-1302	0	0	0	0	0	0	0	0	0	0		hsa-miR-1302	n/a	n/a	n/a	n/a	n/a	n/a	n/a	n/a	n/a
142	hsa-miR-1303	-5	-4	-5	-8	-6	-3	-6	-8	-8	-4		hsa-miR-1303	-5	-3.69109	-4.22408	-10.3673	-10.7024	-4.0588	-8.77484	-11.8124	-10.7005	-6.347		hsa-miR-1303	0	0	0	0	0	0	0	0	0	0		hsa-miR-1303	n/a	n/a	n/a	n/a	n/a	n/a	n/a	n/a	n/a
143	hsa-miR-1304-5p	-7	-6	-9	-5	-5	-9	-4	-8	-8	-4		hsa-miR-1304-5p	-7	-5.53663	-7.60334	-6.47959	-8.91865	-12.1764	-5.84989	-11.8124	-10.7005	-6.347		hsa-miR-1304-5p	0	0	0	0	0	0	0	0	0	0		hsa-miR-1304-5p	n/a	n/a	n/a	n/a	n/a	n/a	n/a	n/a	n/a
144	hsa-miR-1305	-9	-3	-3	-3	0	-7	-1	3	-9	-7		hsa-miR-1305	-9	-2.76831	-2.53445	-3.88775	0	-9.47053	-1.46247	4.42964	-12.038	-11.1073		hsa-miR-1305	0	0	0	0	0	0	0	4.42964	0	0		hsa-miR-1305	1	1	1	1	1	1	Only in Tum.	1	1		1	0
145	hsa-miR-1306-3p	-4	-5	-4	-7	-5	-8	-6	-5	-7	-5		hsa-miR-1306-3p	-4	-4.61386	-3.37926	-9.07142	-8.91865	-10.8235	-8.77484	-7.38273	-9.3629	-7.93375		hsa-miR-1306-3p	0	0	0	0	0	0	0	0	0	0		hsa-miR-1306-3p	n/a	n/a	n/a	n/a	n/a	n/a	n/a	n/a	n/a
146	hsa-miR-1307-3p	-6	-1	-3	-6	-5	-6	-3	2	-7	0		hsa-miR-1307-3p	-6	-0.922771	-2.53445	-7.77551	-8.91865	-8.11759	-4.38742	2.95309	-9.3629	0		hsa-miR-1307-3p	0	0	0	0	0	0	0	2.95309	0	0		hsa-miR-1307-3p	1	1	1	1	1	1	Only in Tum.	1	1		1	0
147	hsa-miR-130a-3p	135	236	71	36	57	95	120	100	48	395		hsa-miR-130a-3p	135	217.774	59.9819	46.653	101.673	128.529	175.497	147.655	64.2028	626.766		hsa-miR-130a-3p	135	217.774	59.9819	46.653	101.673	128.529	175.497	147.655	64.2028	626.766		hsa-miR-130a-3p	1.61314	0.44431	0.345578	0.75313	0.952063	1.29998	1.09374	0.475576	4.64271		1	3
148	hsa-miR-130b-3p	1	9	-5	-3	2	5	0	0	8	11		hsa-miR-130b-3p	1	8.30494	-4.22408	-3.88775	3.56746	6.76466	0	0	10.7005	17.4543		hsa-miR-130b-3p	1	8.30494	0	0	3.56746	6.76466	0	0	10.7005	17.4543		hsa-miR-130b-3p	8.30494	Lost in Tum.	Lost in Tum.	3.56746	6.76466	Lost in Tum.	Lost in Tum.	10.7005	17.4543		5	4
149	hsa-miR-132-3p	95	29	28	36	69	18	44	80	19	87		hsa-miR-132-3p	95	26.7604	23.6548	46.653	123.077	24.3528	64.3488	118.124	25.4136	138.047		hsa-miR-132-3p	95	26.7604	23.6548	46.653	123.077	24.3528	64.3488	118.124	25.4136	138.047		hsa-miR-132-3p	0.281688	0.248998	0.491085	1.29555	0.256345	0.677356	1.24341	0.267512	1.45313		0	5
150	hsa-miR-1321	4	10	18	11	5	19	7	5	5	11		hsa-miR-1321	4	9.22771	15.2067	14.2551	8.91865	25.7057	10.2373	7.38273	6.68779	17.4543		hsa-miR-1321	4	9.22771	15.2067	14.2551	8.91865	25.7057	10.2373	7.38273	6.68779	17.4543		hsa-miR-1321	2.30693	3.80167	3.56377	2.22966	6.42643	2.55933	1.84568	1.67195	4.36356		7	0
151	hsa-miR-1322	4	1	7	0	14	5	25	21	18	13		hsa-miR-1322	4	0.922771	5.91371	0	24.9722	6.76466	36.5618	31.0075	24.076	20.6278		hsa-miR-1322	4	0.922771	5.91371	0	24.9722	6.76466	36.5618	31.0075	24.076	20.6278		hsa-miR-1322	0.230693	1.47843	Lost in Tum.	6.24305	1.69117	9.14046	7.75187	6.01901	5.15694		5	2
152	hsa-miR-1323	-1	0	0	6	-5	-5	3	1	-1	1		hsa-miR-1323	-1	0	0	7.77551	-8.91865	-6.76466	4.38742	1.47655	-1.33756	1.58675		hsa-miR-1323	0	0	0	7.77551	0	0	4.38742	1.47655	0	1.58675		hsa-miR-1323	1	1	Only in Tum.	1	1	Only in Tum.	Only in Tum.	1	Only in Tum.		4	0
153	hsa-miR-1324	0	-2	-5	-9	-4	-6	-5	-6	-6	-4		hsa-miR-1324	0	-1.84554	-4.22408	-11.6633	-7.13492	-8.11759	-7.31237	-8.85928	-8.02535	-6.347		hsa-miR-1324	0	0	0	0	0	0	0	0	0	0		hsa-miR-1324	n/a	n/a	n/a	n/a	n/a	n/a	n/a	n/a	n/a
154	hsa-miR-133a	-4	-7	-5	-5	-6	-9	-9	-3	-7	-8		hsa-miR-133a	-4	-6.4594	-4.22408	-6.47959	-10.7024	-12.1764	-13.1623	-4.42964	-9.3629	-12.694		hsa-miR-133a	0	0	0	0	0	0	0	0	0	0		hsa-miR-133a	n/a	n/a	n/a	n/a	n/a	n/a	n/a	n/a	n/a
155	hsa-miR-133b	0	0	-2	1	-2	-1	-5	-1	-5	-4		hsa-miR-133b	0	0	-1.68963	1.29592	-3.56746	-1.35293	-7.31237	-1.47655	-6.68779	-6.347		hsa-miR-133b	0	0	0	1.29592	0	0	0	0	0	0		hsa-miR-133b	1	1	Only in Tum.	1	1	1	1	1	1		1	0
156	hsa-miR-134	-4	1	5	-4	-1	0	0	9	-1	2		hsa-miR-134	-4	0.922771	4.22408	-5.18367	-1.78373	0	0	13.2889	-1.33756	3.1735		hsa-miR-134	0	0.922771	4.22408	0	0	0	0	13.2889	0	3.1735		hsa-miR-134	Only in Tum.	Only in Tum.	1	1	1	1	Only in Tum.	1	Only in Tum.		4	0
157	hsa-miR-135b-5p	87	49	-3	4	-1	-5	20	11	11	34		hsa-miR-135b-5p	87	45.2158	-2.53445	5.18367	-1.78373	-6.76466	29.2495	16.242	14.7131	53.9495		hsa-miR-135b-5p	87	45.2158	0	5.18367	0	0	29.2495	16.242	14.7131	53.9495		hsa-miR-135b-5p	0.519722	Lost in Tum.	0.0595824	Lost in Tum.	Lost in Tum.	0.336201	0.18669	0.169116	0.620109		0	7
158	hsa-miR-136-5p	-3	-4	-3	-9	-6	-5	-3	-9	-6	-8		hsa-miR-136-5p	-3	-3.69109	-2.53445	-11.6633	-10.7024	-6.76466	-4.38742	-13.2889	-8.02535	-12.694		hsa-miR-136-5p	0	0	0	0	0	0	0	0	0	0		hsa-miR-136-5p	n/a	n/a	n/a	n/a	n/a	n/a	n/a	n/a	n/a
159	hsa-miR-137	4	5	-5	-5	2	-4	-5	-2	-6	-3		hsa-miR-137	4	4.61386	-4.22408	-6.47959	3.56746	-5.41173	-7.31237	-2.95309	-8.02535	-4.76025		hsa-miR-137	4	4.61386	0	0	3.56746	0	0	0	0	0		hsa-miR-137	1.15346	Lost in Tum.	Lost in Tum.	0.891865	Lost in Tum.	Lost in Tum.	Lost in Tum.	Lost in Tum.	Lost in Tum.		0	7
160	hsa-miR-138-5p	-8	-2	-8	-6	-3	-8	-5	-7	-8	-4		hsa-miR-138-5p	-8	-1.84554	-6.75852	-7.77551	-5.35119	-10.8235	-7.31237	-10.3358	-10.7005	-6.347		hsa-miR-138-5p	0	0	0	0	0	0	0	0	0	0		hsa-miR-138-5p	n/a	n/a	n/a	n/a	n/a	n/a	n/a	n/a	n/a
161	hsa-miR-139-3p	-3	1	-2	1	-6	-3	-3	-2	2	13		hsa-miR-139-3p	-3	0.922771	-1.68963	1.29592	-10.7024	-4.0588	-4.38742	-2.95309	2.67512	20.6278		hsa-miR-139-3p	0	0.922771	0	1.29592	0	0	0	0	2.67512	20.6278		hsa-miR-139-3p	Only in Tum.	1	Only in Tum.	1	1	1	1	Only in Tum.	Only in Tum.		4	0
162	hsa-miR-139-5p	-4	-6	-8	-4	-5	-9	-7	-2	-7	3		hsa-miR-139-5p	-4	-5.53663	-6.75852	-5.18367	-8.91865	-12.1764	-10.2373	-2.95309	-9.3629	4.76025		hsa-miR-139-5p	0	0	0	0	0	0	0	0	0	4.76025		hsa-miR-139-5p	1	1	1	1	1	1	1	1	Only in Tum.		1	0
163	hsa-miR-140-3p	2	0	-1	-5	1	-6	-4	2	-1	19		hsa-miR-140-3p	2	0	-0.844815	-6.47959	1.78373	-8.11759	-5.84989	2.95309	-1.33756	30.1483		hsa-miR-140-3p	2	0	0	0	1.78373	0	0	2.95309	0	30.1483		hsa-miR-140-3p	Lost in Tum.	Lost in Tum.	Lost in Tum.	0.891865	Lost in Tum.	Lost in Tum.	1.47655	Lost in Tum.	15.0741		1	6
164	hsa-miR-140-5p	50	38	20	27	28	7	54	47	60	177		hsa-miR-140-5p	50	35.0653	16.8963	34.9898	49.9444	9.47053	78.9736	69.3977	80.2535	280.855		hsa-miR-140-5p	50	35.0653	16.8963	34.9898	49.9444	9.47053	78.9736	69.3977	80.2535	280.855		hsa-miR-140-5p	0.701306	0.337926	0.699796	0.998889	0.189411	1.57947	1.38795	1.60507	5.6171		1	2
165	hsa-miR-142-5p	2	1	-2	-6	-4	-3	-1	-6	-6	-8		hsa-miR-142-5p	2	0.922771	-1.68963	-7.77551	-7.13492	-4.0588	-1.46247	-8.85928	-8.02535	-12.694		hsa-miR-142-5p	2	0.922771	0	0	0	0	0	0	0	0		hsa-miR-142-5p	0.461386	Lost in Tum.	Lost in Tum.	Lost in Tum.	Lost in Tum.	Lost in Tum.	Lost in Tum.	Lost in Tum.	Lost in Tum.		0	9
166	hsa-miR-143-3p	341	-9	170	132	306	44	154	-9	142	926		hsa-miR-143-3p	341	-8.30494	143.619	171.061	545.821	59.529	225.221	-13.2889	189.933	1469.33		hsa-miR-143-3p	341	0	143.619	171.061	545.821	59.529	225.221	0	189.933	1469.33		hsa-miR-143-3p	Lost in Tum.	0.421169	0.501646	1.60065	0.174572	0.660472	Lost in Tum.	0.556989	4.30889		1	4
167	hsa-miR-144-3p	29	84	21	16	26	20	32	77	49	117		hsa-miR-144-3p	29	77.5128	17.7411	20.7347	46.377	27.0586	46.7991	113.694	65.5403	185.65		hsa-miR-144-3p	29	77.5128	17.7411	20.7347	46.377	27.0586	46.7991	113.694	65.5403	185.65		hsa-miR-144-3p	2.67285	0.611763	0.714989	1.59921	0.933057	1.61376	3.92048	2.26001	6.40172		4	0
168	hsa-miR-145-5p	300	5	140	131	288	19	121	7	174	1193		hsa-miR-145-5p	300	4.61386	118.274	169.765	513.714	25.7057	176.959	10.3358	232.735	1892.99		hsa-miR-145-5p	300	4.61386	118.274	169.765	513.714	25.7057	176.959	10.3358	232.735	1892.99		hsa-miR-145-5p	0.0153795	0.394247	0.565884	1.71238	0.0856857	0.589864	0.0344527	0.775783	6.30998		1	4
169	hsa-miR-1468	-7	-5	-7	-7	-7	-4	-6	-8	-4	-2		hsa-miR-1468	-7	-4.61386	-5.91371	-9.07142	-12.4861	-5.41173	-8.77484	-11.8124	-5.35023	-3.1735		hsa-miR-1468	0	0	0	0	0	0	0	0	0	0		hsa-miR-1468	n/a	n/a	n/a	n/a	n/a	n/a	n/a	n/a	n/a
170	hsa-miR-1469	-3	-5	-4	-8	-5	-3	0	-7	-7	-1		hsa-miR-1469	-3	-4.61386	-3.37926	-10.3673	-8.91865	-4.0588	0	-10.3358	-9.3629	-1.58675		hsa-miR-1469	0	0	0	0	0	0	0	0	0	0		hsa-miR-1469	n/a	n/a	n/a	n/a	n/a	n/a	n/a	n/a	n/a
171	hsa-miR-146a-5p	29	77	9	39	13	3	74	69	40	140		hsa-miR-146a-5p	29	71.0534	7.60334	50.5408	23.1885	4.0588	108.223	101.882	53.5023	222.145		hsa-miR-146a-5p	29	71.0534	7.60334	50.5408	23.1885	4.0588	108.223	101.882	53.5023	222.145		hsa-miR-146a-5p	2.45012	0.262184	1.74279	0.799603	0.139959	3.73183	3.51316	1.84491	7.66017		4	2
172	hsa-miR-146b-3p	-4	-7	-5	-3	-4	-7	-8	-1	-8	-4		hsa-miR-146b-3p	-4	-6.4594	-4.22408	-3.88775	-7.13492	-9.47053	-11.6998	-1.47655	-10.7005	-6.347		hsa-miR-146b-3p	0	0	0	0	0	0	0	0	0	0		hsa-miR-146b-3p	n/a	n/a	n/a	n/a	n/a	n/a	n/a	n/a	n/a
173	hsa-miR-146b-5p	6	14	-6	-3	-2	5	2	13	2	7		hsa-miR-146b-5p	6	12.9188	-5.06889	-3.88775	-3.56746	6.76466	2.92495	19.1951	2.67512	11.1073		hsa-miR-146b-5p	6	12.9188	0	0	0	6.76466	2.92495	19.1951	2.67512	11.1073		hsa-miR-146b-5p	2.15313	Lost in Tum.	Lost in Tum.	Lost in Tum.	1.12744	0.487491	3.19918	0.445853	1.85121		2	5
174	hsa-miR-1470	4	-1	-3	-1	-2	1	-5	-4	-1	-2		hsa-miR-1470	4	-0.922771	-2.53445	-1.29592	-3.56746	1.35293	-7.31237	-5.90618	-1.33756	-3.1735		hsa-miR-1470	4	0	0	0	0	1.35293	0	0	0	0		hsa-miR-1470	Lost in Tum.	Lost in Tum.	Lost in Tum.	Lost in Tum.	0.338233	Lost in Tum.	Lost in Tum.	Lost in Tum.	Lost in Tum.		0	9
175	hsa-miR-1471	-3	-4	-6	-5	-5	-2	-5	7	-5	-3		hsa-miR-1471	-3	-3.69109	-5.06889	-6.47959	-8.91865	-2.70586	-7.31237	10.3358	-6.68779	-4.76025		hsa-miR-1471	0	0	0	0	0	0	0	10.3358	0	0		hsa-miR-1471	1	1	1	1	1	1	Only in Tum.	1	1		1	0
176	hsa-miR-147a	-5	-5	-6	-8	-7	-8	-7	-6	-7	-8		hsa-miR-147a	-5	-4.61386	-5.06889	-10.3673	-12.4861	-10.8235	-10.2373	-8.85928	-9.3629	-12.694		hsa-miR-147a	0	0	0	0	0	0	0	0	0	0		hsa-miR-147a	n/a	n/a	n/a	n/a	n/a	n/a	n/a	n/a	n/a
177	hsa-miR-147b	-5	-1	-9	-6	-8	-7	-5	-6	-7	-8		hsa-miR-147b	-5	-0.922771	-7.60334	-7.77551	-14.2698	-9.47053	-7.31237	-8.85928	-9.3629	-12.694		hsa-miR-147b	0	0	0	0	0	0	0	0	0	0		hsa-miR-147b	n/a	n/a	n/a	n/a	n/a	n/a	n/a	n/a	n/a
178	hsa-miR-148a-3p	31	109	111	38	88	53	143	40	178	243		hsa-miR-148a-3p	31	100.582	93.7745	49.2449	156.968	71.7054	209.134	59.0618	238.085	385.58		hsa-miR-148a-3p	31	100.582	93.7745	49.2449	156.968	71.7054	209.134	59.0618	238.085	385.58		hsa-miR-148a-3p	3.24458	3.02498	1.58854	5.06349	2.31308	6.74625	1.90522	7.68017	12.4381		7	0
179	hsa-miR-148b-3p	141	79	156	86	112	32	189	95	216	256		hsa-miR-148b-3p	141	72.8989	131.791	111.449	199.778	43.2938	276.407	140.272	288.912	406.208		hsa-miR-148b-3p	141	72.8989	131.791	111.449	199.778	43.2938	276.407	140.272	288.912	406.208		hsa-miR-148b-3p	0.517014	0.934689	0.790418	1.41686	0.307048	1.96034	0.994836	2.04902	2.88091		2	1
180	hsa-miR-149-5p	-4	4	-2	-5	0	-3	-7	-2	-1	4		hsa-miR-149-5p	-4	3.69109	-1.68963	-6.47959	0	-4.0588	-10.2373	-2.95309	-1.33756	6.347		hsa-miR-149-5p	0	3.69109	0	0	0	0	0	0	0	6.347		hsa-miR-149-5p	Only in Tum.	1	1	1	1	1	1	1	Only in Tum.		2	0
181	hsa-miR-150-5p	1336	211	185	2659	2655	401	702	2120	193	1024		hsa-miR-150-5p	1336	194.705	156.291	3445.85	4735.8	542.526	1026.66	3130.28	258.149	1624.83		hsa-miR-150-5p	1336	194.705	156.291	3445.85	4735.8	542.526	1026.66	3130.28	258.149	1624.83		hsa-miR-150-5p	0.145737	0.116984	2.57923	3.54476	0.406082	0.768455	2.34302	0.193225	1.21619		3	4
182	hsa-miR-151a-3p	21	38	22	7	21	1	25	13	45	87		hsa-miR-151a-3p	21	35.0653	18.5859	9.07142	37.4583	1.35293	36.5618	19.1951	60.1901	138.047		hsa-miR-151a-3p	21	35.0653	18.5859	9.07142	37.4583	1.35293	36.5618	19.1951	60.1901	138.047		hsa-miR-151a-3p	1.66978	0.885045	0.431973	1.78373	0.0644253	1.74104	0.914052	2.86619	6.57368		2	2
183	hsa-miR-151a-5p	13	9	17	4	6	8	16	3	24	61		hsa-miR-151a-5p	13	8.30494	14.3619	5.18367	10.7024	10.8235	23.3996	4.42964	32.1014	96.7918		hsa-miR-151a-5p	13	8.30494	14.3619	5.18367	10.7024	10.8235	23.3996	4.42964	32.1014	96.7918		hsa-miR-151a-5p	0.638842	1.10476	0.398744	0.82326	0.832574	1.79997	0.340741	2.46934	7.44552		2	2
184	hsa-miR-151b	-7	-6	-8	-8	-8	-5	-9	-7	-7	-8		hsa-miR-151b	-7	-5.53663	-6.75852	-10.3673	-14.2698	-6.76466	-13.1623	-10.3358	-9.3629	-12.694		hsa-miR-151b	0	0	0	0	0	0	0	0	0	0		hsa-miR-151b	n/a	n/a	n/a	n/a	n/a	n/a	n/a	n/a	n/a
185	hsa-miR-152	32	17	7	2	10	1	15	20	0	15		hsa-miR-152	32	15.6871	5.91371	2.59184	17.8373	1.35293	21.9371	29.5309	0	23.8013		hsa-miR-152	32	15.6871	5.91371	2.59184	17.8373	1.35293	21.9371	29.5309	0	23.8013		hsa-miR-152	0.490222	0.184803	0.0809949	0.557416	0.0422791	0.685534	0.922841	Lost in Tum.	0.743789		0	5
186	hsa-miR-153	-1	-4	-3	-5	-2	-8	-8	-4	-1	-4		hsa-miR-153	-1	-3.69109	-2.53445	-6.47959	-3.56746	-10.8235	-11.6998	-5.90618	-1.33756	-6.347		hsa-miR-153	0	0	0	0	0	0	0	0	0	0		hsa-miR-153	n/a	n/a	n/a	n/a	n/a	n/a	n/a	n/a	n/a
187	hsa-miR-1537	-4	-5	-2	-6	-5	-9	-5	-7	-3	0		hsa-miR-1537	-4	-4.61386	-1.68963	-7.77551	-8.91865	-12.1764	-7.31237	-10.3358	-4.01267	0		hsa-miR-1537	0	0	0	0	0	0	0	0	0	0		hsa-miR-1537	n/a	n/a	n/a	n/a	n/a	n/a	n/a	n/a	n/a
188	hsa-miR-1538	-8	-5	-8	-6	-4	-7	-9	-7	-1	-5		hsa-miR-1538	-8	-4.61386	-6.75852	-7.77551	-7.13492	-9.47053	-13.1623	-10.3358	-1.33756	-7.93375		hsa-miR-1538	0	0	0	0	0	0	0	0	0	0		hsa-miR-1538	n/a	n/a	n/a	n/a	n/a	n/a	n/a	n/a	n/a
189	hsa-miR-1539	-1	-2	2	-1	2	-1	-4	5	4	3		hsa-miR-1539	-1	-1.84554	1.68963	-1.29592	3.56746	-1.35293	-5.84989	7.38273	5.35023	4.76025		hsa-miR-1539	0	0	1.68963	0	3.56746	0	0	7.38273	5.35023	4.76025		hsa-miR-1539	1	Only in Tum.	1	Only in Tum.	1	1	Only in Tum.	Only in Tum.	Only in Tum.		5	0
190	hsa-miR-154-5p	1	-2	-8	-2	-4	-9	-4	-6	-7	1		hsa-miR-154-5p	1	-1.84554	-6.75852	-2.59184	-7.13492	-12.1764	-5.84989	-8.85928	-9.3629	1.58675		hsa-miR-154-5p	1	0	0	0	0	0	0	0	0	1.58675		hsa-miR-154-5p	Lost in Tum.	Lost in Tum.	Lost in Tum.	Lost in Tum.	Lost in Tum.	Lost in Tum.	Lost in Tum.	Lost in Tum.	1.58675		0	8
191	hsa-miR-15a-5p	166	142	339	336	573	65	412	478	433	570		hsa-miR-15a-5p	166	131.034	286.392	435.428	1022.08	87.9406	602.539	705.789	579.162	904.448		hsa-miR-15a-5p	166	131.034	286.392	435.428	1022.08	87.9406	602.539	705.789	579.162	904.448		hsa-miR-15a-5p	0.789359	1.72526	2.62306	6.15709	0.529763	3.62975	4.25174	3.48893	5.44848		6	0
192	hsa-miR-15b-5p	139	281	218	338	377	69	271	343	318	762		hsa-miR-15b-5p	139	259.299	184.17	438.02	672.466	93.3523	396.33	506.455	425.343	1209.1		hsa-miR-15b-5p	139	259.299	184.17	438.02	672.466	93.3523	396.33	506.455	425.343	1209.1		hsa-miR-15b-5p	1.86546	1.32496	3.15122	4.83789	0.671599	2.8513	3.64356	3.06002	8.69859		6	0
193	hsa-miR-16-5p	124	124	104	125	107	24	199	222	259	693		hsa-miR-16-5p	124	114.424	87.8608	161.99	190.859	32.4704	291.032	327.793	346.427	1099.62		hsa-miR-16-5p	124	114.424	87.8608	161.99	190.859	32.4704	291.032	327.793	346.427	1099.62		hsa-miR-16-5p	0.922771	0.708555	1.30637	1.53919	0.261858	2.34703	2.64349	2.79377	8.86789		4	1
194	hsa-miR-181a-5p	449	615	525	350	615	188	539	524	782	1637		hsa-miR-181a-5p	449	567.504	443.528	453.571	1096.99	254.351	788.273	773.71	1045.97	2597.51		hsa-miR-181a-5p	449	567.504	443.528	453.571	1096.99	254.351	788.273	773.71	1045.97	2597.51		hsa-miR-181a-5p	1.26393	0.987813	1.01018	2.44319	0.566484	1.75562	1.72319	2.32955	5.7851		3	0
195	hsa-miR-181b-5p+hsa-miR-181d	44	60	19	34	106	56	15	52	41	141		hsa-miR-181b-5p+hsa-miR-181d	44	55.3663	16.0515	44.0612	189.075	75.7642	21.9371	76.7804	54.8399	223.732		hsa-miR-181b-5p+hsa-miR-181d	44	55.3663	16.0515	44.0612	189.075	75.7642	21.9371	76.7804	54.8399	223.732		hsa-miR-181b-5p+hsa-miR-181d	1.25832	0.364807	1.00139	4.29717	1.72191	0.49857	1.74501	1.24636	5.08481		2	2
196	hsa-miR-181c-5p	17	11	4	-6	5	-5	7	1	3	28		hsa-miR-181c-5p	17	10.1505	3.37926	-7.77551	8.91865	-6.76466	10.2373	1.47655	4.01267	44.429		hsa-miR-181c-5p	17	10.1505	3.37926	0	8.91865	0	10.2373	1.47655	4.01267	44.429		hsa-miR-181c-5p	0.597087	0.19878	Lost in Tum.	0.524626	Lost in Tum.	0.602195	0.0868556	0.23604	2.61347		1	5
197	hsa-miR-182-5p	-6	-7	-9	-5	-9	-8	-5	-8	-7	-6		hsa-miR-182-5p	-6	-6.4594	-7.60334	-6.47959	-16.0536	-10.8235	-7.31237	-11.8124	-9.3629	-9.5205		hsa-miR-182-5p	0	0	0	0	0	0	0	0	0	0		hsa-miR-182-5p	n/a	n/a	n/a	n/a	n/a	n/a	n/a	n/a	n/a
198	hsa-miR-1825	-5	-6	0	-6	-7	-1	3	1	-2	-7		hsa-miR-1825	-5	-5.53663	0	-7.77551	-12.4861	-1.35293	4.38742	1.47655	-2.67512	-11.1073		hsa-miR-1825	0	0	0	0	0	0	4.38742	1.47655	0	0		hsa-miR-1825	1	1	1	1	1	Only in Tum.	Only in Tum.	1	1		2	0
199	hsa-miR-1827	22	18	22	21	25	12	25	19	18	11		hsa-miR-1827	22	16.6099	18.5859	27.2143	44.5932	16.2352	36.5618	28.0544	24.076	17.4543		hsa-miR-1827	22	16.6099	18.5859	27.2143	44.5932	16.2352	36.5618	28.0544	24.076	17.4543		hsa-miR-1827	0.754995	0.844815	1.23701	2.02697	0.737963	1.6619	1.2752	1.09437	0.793375		1	0
200	hsa-miR-183-5p	4	-6	-4	-4	-5	-2	1	-3	-7	2		hsa-miR-183-5p	4	-5.53663	-3.37926	-5.18367	-8.91865	-2.70586	1.46247	-4.42964	-9.3629	3.1735		hsa-miR-183-5p	4	0	0	0	0	0	1.46247	0	0	3.1735		hsa-miR-183-5p	Lost in Tum.	Lost in Tum.	Lost in Tum.	Lost in Tum.	Lost in Tum.	0.365618	Lost in Tum.	Lost in Tum.	0.793375		0	8
201	hsa-miR-184	-5	-4	-8	-9	-4	-7	-9	-9	-5	-9		hsa-miR-184	-5	-3.69109	-6.75852	-11.6633	-7.13492	-9.47053	-13.1623	-13.2889	-6.68779	-14.2808		hsa-miR-184	0	0	0	0	0	0	0	0	0	0		hsa-miR-184	n/a	n/a	n/a	n/a	n/a	n/a	n/a	n/a	n/a
202	hsa-miR-186-5p	-1	-5	-8	0	-1	-3	1	3	8	7		hsa-miR-186-5p	-1	-4.61386	-6.75852	0	-1.78373	-4.0588	1.46247	4.42964	10.7005	11.1073		hsa-miR-186-5p	0	0	0	0	0	0	1.46247	4.42964	10.7005	11.1073		hsa-miR-186-5p	1	1	1	1	1	Only in Tum.	Only in Tum.	Only in Tum.	Only in Tum.		4	0
203	hsa-miR-187-3p	2	-2	-6	-7	-1	-4	-5	1	-6	-1		hsa-miR-187-3p	2	-1.84554	-5.06889	-9.07142	-1.78373	-5.41173	-7.31237	1.47655	-8.02535	-1.58675		hsa-miR-187-3p	2	0	0	0	0	0	0	1.47655	0	0		hsa-miR-187-3p	Lost in Tum.	Lost in Tum.	Lost in Tum.	Lost in Tum.	Lost in Tum.	Lost in Tum.	0.738273	Lost in Tum.	Lost in Tum.		0	8
204	hsa-miR-188-3p	-7	-5	-5	-6	-4	-7	-9	-5	-3	-5		hsa-miR-188-3p	-7	-4.61386	-4.22408	-7.77551	-7.13492	-9.47053	-13.1623	-7.38273	-4.01267	-7.93375		hsa-miR-188-3p	0	0	0	0	0	0	0	0	0	0		hsa-miR-188-3p	n/a	n/a	n/a	n/a	n/a	n/a	n/a	n/a	n/a
205	hsa-miR-188-5p	40	45	9	9	51	40	4	41	25	34		hsa-miR-188-5p	40	41.5247	7.60334	11.6633	90.9702	54.1173	5.84989	60.5384	33.4389	53.9495		hsa-miR-188-5p	40	41.5247	7.60334	11.6633	90.9702	54.1173	5.84989	60.5384	33.4389	53.9495		hsa-miR-188-5p	1.03812	0.190083	0.291581	2.27426	1.35293	0.146247	1.51346	0.835973	1.34874		1	3
206	hsa-miR-18a-5p	-5	-2	0	2	0	-3	-1	5	-1	6		hsa-miR-18a-5p	-5	-1.84554	0	2.59184	0	-4.0588	-1.46247	7.38273	-1.33756	9.5205		hsa-miR-18a-5p	0	0	0	2.59184	0	0	0	7.38273	0	9.5205		hsa-miR-18a-5p	1	1	Only in Tum.	1	1	1	Only in Tum.	1	Only in Tum.		3	0
207	hsa-miR-18b-5p	5	-8	-2	-4	-7	-3	0	2	-4	-3		hsa-miR-18b-5p	5	-7.38217	-1.68963	-5.18367	-12.4861	-4.0588	0	2.95309	-5.35023	-4.76025		hsa-miR-18b-5p	5	0	0	0	0	0	0	2.95309	0	0		hsa-miR-18b-5p	Lost in Tum.	Lost in Tum.	Lost in Tum.	Lost in Tum.	Lost in Tum.	Lost in Tum.	0.590618	Lost in Tum.	Lost in Tum.		0	8
208	hsa-miR-1908	-5	5	-1	-3	-2	-8	-3	-8	2	1		hsa-miR-1908	-5	4.61386	-0.844815	-3.88775	-3.56746	-10.8235	-4.38742	-11.8124	2.67512	1.58675		hsa-miR-1908	0	4.61386	0	0	0	0	0	0	2.67512	1.58675		hsa-miR-1908	Only in Tum.	1	1	1	1	1	1	Only in Tum.	Only in Tum.		3	0
209	hsa-miR-1909-3p	3	-5	5	0	-1	6	-1	-5	-4	3		hsa-miR-1909-3p	3	-4.61386	4.22408	0	-1.78373	8.11759	-1.46247	-7.38273	-5.35023	4.76025		hsa-miR-1909-3p	3	0	4.22408	0	0	8.11759	0	0	0	4.76025		hsa-miR-1909-3p	Lost in Tum.	1.40803	Lost in Tum.	Lost in Tum.	2.70586	Lost in Tum.	Lost in Tum.	Lost in Tum.	1.58675		1	6
210	hsa-miR-190a	-1	-3	-4	-2	-3	-5	0	-3	0	-8		hsa-miR-190a	-1	-2.76831	-3.37926	-2.59184	-5.35119	-6.76466	0	-4.42964	0	-12.694		hsa-miR-190a	0	0	0	0	0	0	0	0	0	0		hsa-miR-190a	n/a	n/a	n/a	n/a	n/a	n/a	n/a	n/a	n/a
211	hsa-miR-190b	-8	-6	-9	-8	-2	-5	-7	-5	-8	-9		hsa-miR-190b	-8	-5.53663	-7.60334	-10.3673	-3.56746	-6.76466	-10.2373	-7.38273	-10.7005	-14.2808		hsa-miR-190b	0	0	0	0	0	0	0	0	0	0		hsa-miR-190b	n/a	n/a	n/a	n/a	n/a	n/a	n/a	n/a	n/a
212	hsa-miR-191-5p	592	363	234	263	359	120	393	493	346	567		hsa-miR-191-5p	592	334.966	197.687	340.826	640.359	162.352	574.752	727.937	462.795	899.687		hsa-miR-191-5p	592	334.966	197.687	340.826	640.359	162.352	574.752	727.937	462.795	899.687		hsa-miR-191-5p	0.565821	0.33393	0.57572	1.08169	0.274243	0.970865	1.22962	0.781748	1.51974		0	2
213	hsa-miR-1910	-5	-9	-9	-7	-3	-7	-7	-6	-9	-6		hsa-miR-1910	-5	-8.30494	-7.60334	-9.07142	-5.35119	-9.47053	-10.2373	-8.85928	-12.038	-9.5205		hsa-miR-1910	0	0	0	0	0	0	0	0	0	0		hsa-miR-1910	n/a	n/a	n/a	n/a	n/a	n/a	n/a	n/a	n/a
214	hsa-miR-1911-5p	-1	-8	-4	-5	-2	-3	-5	-4	-2	-5		hsa-miR-1911-5p	-1	-7.38217	-3.37926	-6.47959	-3.56746	-4.0588	-7.31237	-5.90618	-2.67512	-7.93375		hsa-miR-1911-5p	0	0	0	0	0	0	0	0	0	0		hsa-miR-1911-5p	n/a	n/a	n/a	n/a	n/a	n/a	n/a	n/a	n/a
215	hsa-miR-1912	-4	0	3	2	3	1	1	7	2	10		hsa-miR-1912	-4	0	2.53445	2.59184	5.35119	1.35293	1.46247	10.3358	2.67512	15.8675		hsa-miR-1912	0	0	2.53445	2.59184	5.35119	1.35293	1.46247	10.3358	2.67512	15.8675		hsa-miR-1912	1	Only in Tum.	Only in Tum.	Only in Tum.	Only in Tum.	Only in Tum.	Only in Tum.	Only in Tum.	Only in Tum.		8	0
216	hsa-miR-1913	-3	-4	-5	-6	-2	-3	-3	-5	-6	-3		hsa-miR-1913	-3	-3.69109	-4.22408	-7.77551	-3.56746	-4.0588	-4.38742	-7.38273	-8.02535	-4.76025		hsa-miR-1913	0	0	0	0	0	0	0	0	0	0		hsa-miR-1913	n/a	n/a	n/a	n/a	n/a	n/a	n/a	n/a	n/a
217	hsa-miR-1914-5p	6	-1	3	2	0	3	-2	-5	7	5		hsa-miR-1914-5p	6	-0.922771	2.53445	2.59184	0	4.0588	-2.92495	-7.38273	9.3629	7.93375		hsa-miR-1914-5p	6	0	2.53445	2.59184	0	4.0588	0	0	9.3629	7.93375		hsa-miR-1914-5p	Lost in Tum.	0.422408	0.431973	Lost in Tum.	0.676466	Lost in Tum.	Lost in Tum.	1.56048	1.32229		0	6
218	hsa-miR-1915-3p	11	11	-5	5	40	3	-2	3	0	8		hsa-miR-1915-3p	11	10.1505	-4.22408	6.47959	71.3492	4.0588	-2.92495	4.42964	0	12.694		hsa-miR-1915-3p	11	10.1505	0	6.47959	71.3492	4.0588	0	4.42964	0	12.694		hsa-miR-1915-3p	0.922771	Lost in Tum.	0.589054	6.48629	0.368982	Lost in Tum.	0.402694	Lost in Tum.	1.154		1	5
219	hsa-miR-192-5p	24	19	38	38	47	23	45	14	79	79		hsa-miR-192-5p	24	17.5327	32.103	49.2449	83.8353	31.1174	65.8113	20.6716	105.667	125.353		hsa-miR-192-5p	24	17.5327	32.103	49.2449	83.8353	31.1174	65.8113	20.6716	105.667	125.353		hsa-miR-192-5p	0.730527	1.33762	2.05187	3.49314	1.29656	2.74214	0.861319	4.40279	5.22305		5	0
220	hsa-miR-193a-3p	1	11	2	-5	0	-2	-3	-5	6	5		hsa-miR-193a-3p	1	10.1505	1.68963	-6.47959	0	-2.70586	-4.38742	-7.38273	8.02535	7.93375		hsa-miR-193a-3p	1	10.1505	1.68963	0	0	0	0	0	8.02535	7.93375		hsa-miR-193a-3p	10.1505	1.68963	Lost in Tum.	Lost in Tum.	Lost in Tum.	Lost in Tum.	Lost in Tum.	8.02535	7.93375		3	5
221	hsa-miR-193a-5p	4	29	11	3	14	12	10	3	18	52		hsa-miR-193a-5p	4	26.7604	9.29297	3.88775	24.9722	16.2352	14.6247	4.42964	24.076	82.511		hsa-miR-193a-5p	4	26.7604	9.29297	3.88775	24.9722	16.2352	14.6247	4.42964	24.076	82.511		hsa-miR-193a-5p	6.69009	2.32324	0.971938	6.24305	4.0588	3.65618	1.10741	6.01901	20.6278		7	0
222	hsa-miR-193b-3p	-1	59	-5	11	2	0	0	5	5	-1		hsa-miR-193b-3p	-1	54.4435	-4.22408	14.2551	3.56746	0	0	7.38273	6.68779	-1.58675		hsa-miR-193b-3p	0	54.4435	0	14.2551	3.56746	0	0	7.38273	6.68779	0		hsa-miR-193b-3p	Only in Tum.	1	Only in Tum.	Only in Tum.	1	1	Only in Tum.	Only in Tum.	1		5	0
223	hsa-miR-194-5p	222	15	345	119	266	99	487	19	634	652		hsa-miR-194-5p	222	13.8416	291.461	154.214	474.472	133.94	712.225	28.0544	848.011	1034.56		hsa-miR-194-5p	222	13.8416	291.461	154.214	474.472	133.94	712.225	28.0544	848.011	1034.56		hsa-miR-194-5p	0.0623494	1.31289	0.694659	2.13726	0.603335	3.20822	0.126371	3.81987	4.66019		4	2
224	hsa-miR-195-5p	2	7	10	5	4	-4	4	1	2	64		hsa-miR-195-5p	2	6.4594	8.44815	6.47959	7.13492	-5.41173	5.84989	1.47655	2.67512	101.552		hsa-miR-195-5p	2	6.4594	8.44815	6.47959	7.13492	0	5.84989	1.47655	2.67512	101.552		hsa-miR-195-5p	3.2297	4.22408	3.23979	3.56746	Lost in Tum.	2.92495	0.738273	1.33756	50.776		6	1
225	hsa-miR-196a-5p	128	88	67	68	91	34	241	87	328	357		hsa-miR-196a-5p	128	81.2039	56.6026	88.1224	162.319	45.9997	352.456	128.46	438.719	566.47		hsa-miR-196a-5p	128	81.2039	56.6026	88.1224	162.319	45.9997	352.456	128.46	438.719	566.47		hsa-miR-196a-5p	0.634405	0.442208	0.688456	1.26812	0.359373	2.75356	1.00359	3.42749	4.42555		3	2
226	hsa-miR-196b-5p	13	7	6	-6	-7	-4	2	1	15	51		hsa-miR-196b-5p	13	6.4594	5.06889	-7.77551	-12.4861	-5.41173	2.92495	1.47655	20.0634	80.9243		hsa-miR-196b-5p	13	6.4594	5.06889	0	0	0	2.92495	1.47655	20.0634	80.9243		hsa-miR-196b-5p	0.496877	0.389915	Lost in Tum.	Lost in Tum.	Lost in Tum.	0.224996	0.11358	1.54334	6.22494		1	7
227	hsa-miR-197-3p	4	5	1	5	15	4	6	-2	-2	21		hsa-miR-197-3p	4	4.61386	0.844815	6.47959	26.7559	5.41173	8.77484	-2.95309	-2.67512	33.3218		hsa-miR-197-3p	4	4.61386	0.844815	6.47959	26.7559	5.41173	8.77484	0	0	33.3218		hsa-miR-197-3p	1.15346	0.211204	1.6199	6.68899	1.35293	2.19371	Lost in Tum.	Lost in Tum.	8.33044		3	3
228	hsa-miR-1972	6	1	1	1	7	10	-2	1	0	11		hsa-miR-1972	6	0.922771	0.844815	1.29592	12.4861	13.5293	-2.92495	1.47655	0	17.4543		hsa-miR-1972	6	0.922771	0.844815	1.29592	12.4861	13.5293	0	1.47655	0	17.4543		hsa-miR-1972	0.153795	0.140803	0.215986	2.08102	2.25489	Lost in Tum.	0.246091	Lost in Tum.	2.90904		3	6
229	hsa-miR-1973	-3	-4	-3	-2	-3	2	-8	-1	-1	0		hsa-miR-1973	-3	-3.69109	-2.53445	-2.59184	-5.35119	2.70586	-11.6998	-1.47655	-1.33756	0		hsa-miR-1973	0	0	0	0	0	2.70586	0	0	0	0		hsa-miR-1973	1	1	1	1	Only in Tum.	1	1	1	1		1	0
230	hsa-miR-1976	-6	0	-7	-7	-9	-8	-6	-5	-9	-5		hsa-miR-1976	-6	0	-5.91371	-9.07142	-16.0536	-10.8235	-8.77484	-7.38273	-12.038	-7.93375		hsa-miR-1976	0	0	0	0	0	0	0	0	0	0		hsa-miR-1976	n/a	n/a	n/a	n/a	n/a	n/a	n/a	n/a	n/a
231	hsa-miR-198	-6	-6	-6	-4	-4	-5	-1	-5	-5	-5		hsa-miR-198	-6	-5.53663	-5.06889	-5.18367	-7.13492	-6.76466	-1.46247	-7.38273	-6.68779	-7.93375		hsa-miR-198	0	0	0	0	0	0	0	0	0	0		hsa-miR-198	n/a	n/a	n/a	n/a	n/a	n/a	n/a	n/a	n/a
232	hsa-miR-199a-3p+hsa-miR-199b-3p	957	49	201	106	92	-2	175	176	147	634		hsa-miR-199a-3p+hsa-miR-199b-3p	957	45.2158	169.808	137.367	164.103	-2.70586	255.933	259.872	196.621	1006		hsa-miR-199a-3p+hsa-miR-199b-3p	957	45.2158	169.808	137.367	164.103	0	255.933	259.872	196.621	1006		hsa-miR-199a-3p+hsa-miR-199b-3p	0.0472474	0.177438	0.143539	0.171477	Lost in Tum.	0.267432	0.271549	0.205456	1.0512		0	8
233	hsa-miR-199a-5p	179	8	9	9	61	-6	10	15	14	184		hsa-miR-199a-5p	179	7.38217	7.60334	11.6633	108.808	-8.11759	14.6247	22.1482	18.7258	291.962		hsa-miR-199a-5p	179	7.38217	7.60334	11.6633	108.808	0	14.6247	22.1482	18.7258	291.962		hsa-miR-199a-5p	0.0412412	0.0424768	0.0651579	0.607863	Lost in Tum.	0.0817024	0.123733	0.104613	1.63107		0	7
234	hsa-miR-199b-5p	22	-8	-7	-5	-6	-4	-6	5	-7	-4		hsa-miR-199b-5p	22	-7.38217	-5.91371	-6.47959	-10.7024	-5.41173	-8.77484	7.38273	-9.3629	-6.347		hsa-miR-199b-5p	22	0	0	0	0	0	0	7.38273	0	0		hsa-miR-199b-5p	Lost in Tum.	Lost in Tum.	Lost in Tum.	Lost in Tum.	Lost in Tum.	Lost in Tum.	0.335579	Lost in Tum.	Lost in Tum.		0	9
235	hsa-miR-19a-3p	5	6	0	1	2	-4	6	4	-3	17		hsa-miR-19a-3p	5	5.53663	0	1.29592	3.56746	-5.41173	8.77484	5.90618	-4.01267	26.9748		hsa-miR-19a-3p	5	5.53663	0	1.29592	3.56746	0	8.77484	5.90618	0	26.9748		hsa-miR-19a-3p	1.10733	Lost in Tum.	0.259184	0.713492	Lost in Tum.	1.75497	1.18124	Lost in Tum.	5.39495		1	4
236	hsa-miR-19b-3p	10	12	7	0	-4	0	6	9	6	48		hsa-miR-19b-3p	10	11.0733	5.91371	0	-7.13492	0	8.77484	13.2889	8.02535	76.164		hsa-miR-19b-3p	10	11.0733	5.91371	0	0	0	8.77484	13.2889	8.02535	76.164		hsa-miR-19b-3p	1.10733	0.591371	Lost in Tum.	Lost in Tum.	Lost in Tum.	0.877484	1.32889	0.802535	7.6164		1	3
237	hsa-miR-202-3p	-5	-2	-8	-6	-8	-3	-9	-5	-6	-7		hsa-miR-202-3p	-5	-1.84554	-6.75852	-7.77551	-14.2698	-4.0588	-13.1623	-7.38273	-8.02535	-11.1073		hsa-miR-202-3p	0	0	0	0	0	0	0	0	0	0		hsa-miR-202-3p	n/a	n/a	n/a	n/a	n/a	n/a	n/a	n/a	n/a
238	hsa-miR-203	-2	2	-6	0	4	-5	-6	-5	-5	2		hsa-miR-203	-2	1.84554	-5.06889	0	7.13492	-6.76466	-8.77484	-7.38273	-6.68779	3.1735		hsa-miR-203	0	1.84554	0	0	7.13492	0	0	0	0	3.1735		hsa-miR-203	Only in Tum.	1	1	Only in Tum.	1	1	1	1	Only in Tum.		3	0
239	hsa-miR-205-5p	-3	1	-6	-3	-2	-3	-3	4	-6	-1		hsa-miR-205-5p	-3	0.922771	-5.06889	-3.88775	-3.56746	-4.0588	-4.38742	5.90618	-8.02535	-1.58675		hsa-miR-205-5p	0	0.922771	0	0	0	0	0	5.90618	0	0		hsa-miR-205-5p	Only in Tum.	1	1	1	1	1	Only in Tum.	1	1		2	0
240	hsa-miR-2052	-1	2	-2	-2	0	-5	-2	3	-3	-3		hsa-miR-2052	-1	1.84554	-1.68963	-2.59184	0	-6.76466	-2.92495	4.42964	-4.01267	-4.76025		hsa-miR-2052	0	1.84554	0	0	0	0	0	4.42964	0	0		hsa-miR-2052	Only in Tum.	1	1	1	1	1	Only in Tum.	1	1		2	0
241	hsa-miR-2053	6	1	-2	4	3	3	-2	-3	-2	3		hsa-miR-2053	6	0.922771	-1.68963	5.18367	5.35119	4.0588	-2.92495	-4.42964	-2.67512	4.76025		hsa-miR-2053	6	0.922771	0	5.18367	5.35119	4.0588	0	0	0	4.76025		hsa-miR-2053	0.153795	Lost in Tum.	0.863945	0.891865	0.676466	Lost in Tum.	Lost in Tum.	Lost in Tum.	0.793375		0	5
242	hsa-miR-2054	3	2	3	1	-3	-1	-3	6	-3	1		hsa-miR-2054	3	1.84554	2.53445	1.29592	-5.35119	-1.35293	-4.38742	8.85928	-4.01267	1.58675		hsa-miR-2054	3	1.84554	2.53445	1.29592	0	0	0	8.85928	0	1.58675		hsa-miR-2054	0.615181	0.844815	0.431973	Lost in Tum.	Lost in Tum.	Lost in Tum.	2.95309	Lost in Tum.	0.528917		1	5
243	hsa-miR-206	4	1	-6	-3	-5	-4	-3	1	2	-2		hsa-miR-206	4	0.922771	-5.06889	-3.88775	-8.91865	-5.41173	-4.38742	1.47655	2.67512	-3.1735		hsa-miR-206	4	0.922771	0	0	0	0	0	1.47655	2.67512	0		hsa-miR-206	0.230693	Lost in Tum.	Lost in Tum.	Lost in Tum.	Lost in Tum.	Lost in Tum.	0.369137	0.668779	Lost in Tum.		0	8
244	hsa-miR-208a	-8	-5	-5	-7	-5	-5	-4	-6	-7	-8		hsa-miR-208a	-8	-4.61386	-4.22408	-9.07142	-8.91865	-6.76466	-5.84989	-8.85928	-9.3629	-12.694		hsa-miR-208a	0	0	0	0	0	0	0	0	0	0		hsa-miR-208a	n/a	n/a	n/a	n/a	n/a	n/a	n/a	n/a	n/a
245	hsa-miR-208b	-4	-8	-3	-4	-8	-7	-2	1	-5	0		hsa-miR-208b	-4	-7.38217	-2.53445	-5.18367	-14.2698	-9.47053	-2.92495	1.47655	-6.68779	0		hsa-miR-208b	0	0	0	0	0	0	0	1.47655	0	0		hsa-miR-208b	1	1	1	1	1	1	Only in Tum.	1	1		1	0
246	hsa-miR-20a-5p+hsa-miR-20b-5p	38	38	36	14	11	3	36	50	37	173		hsa-miR-20a-5p+hsa-miR-20b-5p	38	35.0653	30.4134	18.1428	19.621	4.0588	52.649	73.8273	49.4896	274.508		hsa-miR-20a-5p+hsa-miR-20b-5p	38	35.0653	30.4134	18.1428	19.621	4.0588	52.649	73.8273	49.4896	274.508		hsa-miR-20a-5p+hsa-miR-20b-5p	0.922771	0.800351	0.477443	0.516343	0.10681	1.3855	1.94282	1.30236	7.22389		1	2
247	hsa-miR-211-5p	-2	-2	0	-6	-7	-2	-6	-4	-1	-3		hsa-miR-211-5p	-2	-1.84554	0	-7.77551	-12.4861	-2.70586	-8.77484	-5.90618	-1.33756	-4.76025		hsa-miR-211-5p	0	0	0	0	0	0	0	0	0	0		hsa-miR-211-5p	n/a	n/a	n/a	n/a	n/a	n/a	n/a	n/a	n/a
248	hsa-miR-2110	2	0	0	2	0	-1	-2	0	1	0		hsa-miR-2110	2	0	0	2.59184	0	-1.35293	-2.92495	0	1.33756	0		hsa-miR-2110	2	0	0	2.59184	0	0	0	0	1.33756	0		hsa-miR-2110	Lost in Tum.	Lost in Tum.	1.29592	Lost in Tum.	Lost in Tum.	Lost in Tum.	Lost in Tum.	0.668779	Lost in Tum.		0	7
249	hsa-miR-2113	-4	7	-7	-4	3	2	-2	1	-2	0		hsa-miR-2113	-4	6.4594	-5.91371	-5.18367	5.35119	2.70586	-2.92495	1.47655	-2.67512	0		hsa-miR-2113	0	6.4594	0	0	5.35119	2.70586	0	1.47655	0	0		hsa-miR-2113	Only in Tum.	1	1	Only in Tum.	Only in Tum.	1	Only in Tum.	1	1		4	0
250	hsa-miR-2114-5p	3	0	-2	-7	-4	-1	-4	1	-2	-1		hsa-miR-2114-5p	3	0	-1.68963	-9.07142	-7.13492	-1.35293	-5.84989	1.47655	-2.67512	-1.58675		hsa-miR-2114-5p	3	0	0	0	0	0	0	1.47655	0	0		hsa-miR-2114-5p	Lost in Tum.	Lost in Tum.	Lost in Tum.	Lost in Tum.	Lost in Tum.	Lost in Tum.	0.492182	Lost in Tum.	Lost in Tum.		0	9
251	hsa-miR-2115-5p	-1	-2	-5	-6	-1	-2	-9	-7	-6	-4		hsa-miR-2115-5p	-1	-1.84554	-4.22408	-7.77551	-1.78373	-2.70586	-13.1623	-10.3358	-8.02535	-6.347		hsa-miR-2115-5p	0	0	0	0	0	0	0	0	0	0		hsa-miR-2115-5p	n/a	n/a	n/a	n/a	n/a	n/a	n/a	n/a	n/a
252	hsa-miR-2116-5p	-5	0	-5	1	-8	-2	-4	-7	-5	-6		hsa-miR-2116-5p	-5	0	-4.22408	1.29592	-14.2698	-2.70586	-5.84989	-10.3358	-6.68779	-9.5205		hsa-miR-2116-5p	0	0	0	1.29592	0	0	0	0	0	0		hsa-miR-2116-5p	1	1	Only in Tum.	1	1	1	1	1	1		1	0
253	hsa-miR-2117	0	4	4	-1	1	4	-5	2	-2	2		hsa-miR-2117	0	3.69109	3.37926	-1.29592	1.78373	5.41173	-7.31237	2.95309	-2.67512	3.1735		hsa-miR-2117	0	3.69109	3.37926	0	1.78373	5.41173	0	2.95309	0	3.1735		hsa-miR-2117	Only in Tum.	Only in Tum.	1	Only in Tum.	Only in Tum.	1	Only in Tum.	1	Only in Tum.		6	0
254	hsa-miR-212-3p	-1	-6	-5	-3	0	-4	-5	-3	-5	1		hsa-miR-212-3p	-1	-5.53663	-4.22408	-3.88775	0	-5.41173	-7.31237	-4.42964	-6.68779	1.58675		hsa-miR-212-3p	0	0	0	0	0	0	0	0	0	1.58675		hsa-miR-212-3p	1	1	1	1	1	1	1	1	Only in Tum.		1	0
255	hsa-miR-214-3p	14	-5	-1	4	-1	-4	-4	-3	7	38		hsa-miR-214-3p	14	-4.61386	-0.844815	5.18367	-1.78373	-5.41173	-5.84989	-4.42964	9.3629	60.2965		hsa-miR-214-3p	14	0	0	5.18367	0	0	0	0	9.3629	60.2965		hsa-miR-214-3p	Lost in Tum.	Lost in Tum.	0.370262	Lost in Tum.	Lost in Tum.	Lost in Tum.	Lost in Tum.	0.668779	4.30689		1	7
256	hsa-miR-215	-6	7	-5	-9	0	-5	-4	-3	-1	1		hsa-miR-215	-6	6.4594	-4.22408	-11.6633	0	-6.76466	-5.84989	-4.42964	-1.33756	1.58675		hsa-miR-215	0	6.4594	0	0	0	0	0	0	0	1.58675		hsa-miR-215	Only in Tum.	1	1	1	1	1	1	1	Only in Tum.		2	0
257	hsa-miR-216a	-7	-6	-3	3	-4	-6	4	-1	-1	2		hsa-miR-216a	-7	-5.53663	-2.53445	3.88775	-7.13492	-8.11759	5.84989	-1.47655	-1.33756	3.1735		hsa-miR-216a	0	0	0	3.88775	0	0	5.84989	0	0	3.1735		hsa-miR-216a	1	1	Only in Tum.	1	1	Only in Tum.	1	1	Only in Tum.		3	0
258	hsa-miR-216b	4	3	-4	-4	4	-5	-1	2	-2	6		hsa-miR-216b	4	2.76831	-3.37926	-5.18367	7.13492	-6.76466	-1.46247	2.95309	-2.67512	9.5205		hsa-miR-216b	4	2.76831	0	0	7.13492	0	0	2.95309	0	9.5205		hsa-miR-216b	0.692078	Lost in Tum.	Lost in Tum.	1.78373	Lost in Tum.	Lost in Tum.	0.738273	Lost in Tum.	2.38013		1	5
259	hsa-miR-217	-7	-7	-6	-7	-5	-6	-6	-2	-8	-5		hsa-miR-217	-7	-6.4594	-5.06889	-9.07142	-8.91865	-8.11759	-8.77484	-2.95309	-10.7005	-7.93375		hsa-miR-217	0	0	0	0	0	0	0	0	0	0		hsa-miR-217	n/a	n/a	n/a	n/a	n/a	n/a	n/a	n/a	n/a
260	hsa-miR-218-5p	5	0	-1	2	-3	1	2	-3	-3	13		hsa-miR-218-5p	5	0	-0.844815	2.59184	-5.35119	1.35293	2.92495	-4.42964	-4.01267	20.6278		hsa-miR-218-5p	5	0	0	2.59184	0	1.35293	2.92495	0	0	20.6278		hsa-miR-218-5p	Lost in Tum.	Lost in Tum.	0.518367	Lost in Tum.	0.270586	0.584989	Lost in Tum.	Lost in Tum.	4.12555		1	6
261	hsa-miR-219-1-3p	-4	-7	-7	-7	-7	-6	-6	-9	-7	-7		hsa-miR-219-1-3p	-4	-6.4594	-5.91371	-9.07142	-12.4861	-8.11759	-8.77484	-13.2889	-9.3629	-11.1073		hsa-miR-219-1-3p	0	0	0	0	0	0	0	0	0	0		hsa-miR-219-1-3p	n/a	n/a	n/a	n/a	n/a	n/a	n/a	n/a	n/a
262	hsa-miR-219-2-3p	-6	-9	-9	-7	-4	-7	-8	-6	-8	-7		hsa-miR-219-2-3p	-6	-8.30494	-7.60334	-9.07142	-7.13492	-9.47053	-11.6998	-8.85928	-10.7005	-11.1073		hsa-miR-219-2-3p	0	0	0	0	0	0	0	0	0	0		hsa-miR-219-2-3p	n/a	n/a	n/a	n/a	n/a	n/a	n/a	n/a	n/a
263	hsa-miR-219-5p	-6	-4	-9	-2	-3	-9	-9	-6	-5	-4		hsa-miR-219-5p	-6	-3.69109	-7.60334	-2.59184	-5.35119	-12.1764	-13.1623	-8.85928	-6.68779	-6.347		hsa-miR-219-5p	0	0	0	0	0	0	0	0	0	0		hsa-miR-219-5p	n/a	n/a	n/a	n/a	n/a	n/a	n/a	n/a	n/a
264	hsa-miR-22-3p	45	65	17	56	58	45	54	69	20	79		hsa-miR-22-3p	45	59.9801	14.3619	72.5714	103.456	60.8819	78.9736	101.882	26.7512	125.353		hsa-miR-22-3p	45	59.9801	14.3619	72.5714	103.456	60.8819	78.9736	101.882	26.7512	125.353		hsa-miR-22-3p	1.33289	0.319152	1.6127	2.29903	1.35293	1.75497	2.26404	0.59447	2.78563		3	1
265	hsa-miR-221-3p	18	36	-4	-4	-3	-4	1	7	-4	43		hsa-miR-221-3p	18	33.2198	-3.37926	-5.18367	-5.35119	-5.41173	1.46247	10.3358	-5.35023	68.2303		hsa-miR-221-3p	18	33.2198	0	0	0	0	1.46247	10.3358	0	68.2303		hsa-miR-221-3p	1.84554	Lost in Tum.	Lost in Tum.	Lost in Tum.	Lost in Tum.	0.0812485	0.574212	Lost in Tum.	3.79057		1	6
266	hsa-miR-222-3p	106	1262	11	69	96	128	175	524	63	364		hsa-miR-222-3p	106	1164.54	9.29297	89.4183	171.238	173.175	255.933	773.71	84.2661	577.577		hsa-miR-222-3p	106	1164.54	9.29297	89.4183	171.238	173.175	255.933	773.71	84.2661	577.577		hsa-miR-222-3p	10.9862	0.0876695	0.843569	1.61545	1.63373	2.41446	7.29915	0.794963	5.44884		4	1
267	hsa-miR-223-3p	316	1719	87	219	301	109	339	868	238	549		hsa-miR-223-3p	316	1586.24	73.4989	283.806	536.903	147.47	495.778	1281.64	318.339	871.126		hsa-miR-223-3p	316	1586.24	73.4989	283.806	536.903	147.47	495.778	1281.64	318.339	871.126		hsa-miR-223-3p	5.01976	0.232592	0.89812	1.69906	0.466676	1.56892	4.05583	1.0074	2.75673		3	2
268	hsa-miR-224-5p	-8	-5	-5	-5	-6	-9	-6	-6	-6	-4		hsa-miR-224-5p	-8	-4.61386	-4.22408	-6.47959	-10.7024	-12.1764	-8.77484	-8.85928	-8.02535	-6.347		hsa-miR-224-5p	0	0	0	0	0	0	0	0	0	0		hsa-miR-224-5p	n/a	n/a	n/a	n/a	n/a	n/a	n/a	n/a	n/a
269	hsa-miR-2276	-2	-4	-4	-1	0	-9	-4	2	-1	-5		hsa-miR-2276	-2	-3.69109	-3.37926	-1.29592	0	-12.1764	-5.84989	2.95309	-1.33756	-7.93375		hsa-miR-2276	0	0	0	0	0	0	0	2.95309	0	0		hsa-miR-2276	1	1	1	1	1	1	Only in Tum.	1	1		1	0
270	hsa-miR-2277-3p	-1	1	-3	-3	-3	-1	4	-1	-1	-3		hsa-miR-2277-3p	-1	0.922771	-2.53445	-3.88775	-5.35119	-1.35293	5.84989	-1.47655	-1.33756	-4.76025		hsa-miR-2277-3p	0	0.922771	0	0	0	0	5.84989	0	0	0		hsa-miR-2277-3p	Only in Tum.	1	1	1	1	Only in Tum.	1	1	1		2	0
271	hsa-miR-2277-5p	-4	-5	-8	-6	-5	-7	-3	-4	-3	-4		hsa-miR-2277-5p	-4	-4.61386	-6.75852	-7.77551	-8.91865	-9.47053	-4.38742	-5.90618	-4.01267	-6.347		hsa-miR-2277-5p	0	0	0	0	0	0	0	0	0	0		hsa-miR-2277-5p	n/a	n/a	n/a	n/a	n/a	n/a	n/a	n/a	n/a
272	hsa-miR-2278	-2	-2	-6	-6	-9	-7	-6	-2	-6	-1		hsa-miR-2278	-2	-1.84554	-5.06889	-7.77551	-16.0536	-9.47053	-8.77484	-2.95309	-8.02535	-1.58675		hsa-miR-2278	0	0	0	0	0	0	0	0	0	0		hsa-miR-2278	n/a	n/a	n/a	n/a	n/a	n/a	n/a	n/a	n/a
273	hsa-miR-23a-3p	1955	2452	1482	1192	2171	557	2019	948	1629	4871		hsa-miR-23a-3p	1955	2262.64	1252.02	1544.73	3872.48	753.583	2952.73	1399.77	2178.88	7729.06		hsa-miR-23a-3p	1955	2262.64	1252.02	1544.73	3872.48	753.583	2952.73	1399.77	2178.88	7729.06		hsa-miR-23a-3p	1.15736	0.640418	0.790145	1.98081	0.385465	1.51035	0.715993	1.11452	3.95348		1	1
274	hsa-miR-23b-3p	433	224	204	181	497	44	267	44	520	1483		hsa-miR-23b-3p	433	206.701	172.342	234.561	886.514	59.529	390.48	64.968	695.53	2353.15		hsa-miR-23b-3p	433	206.701	172.342	234.561	886.514	59.529	390.48	64.968	695.53	2353.15		hsa-miR-23b-3p	0.477369	0.398019	0.541712	2.04738	0.13748	0.901802	0.150042	1.6063	5.43453		2	4
275	hsa-miR-23c	-5	-8	-8	-5	-7	-7	-3	-5	-4	-5		hsa-miR-23c	-5	-7.38217	-6.75852	-6.47959	-12.4861	-9.47053	-4.38742	-7.38273	-5.35023	-7.93375		hsa-miR-23c	0	0	0	0	0	0	0	0	0	0		hsa-miR-23c	n/a	n/a	n/a	n/a	n/a	n/a	n/a	n/a	n/a
276	hsa-miR-24-3p	90	170	44	31	172	14	80	102	92	400		hsa-miR-24-3p	90	156.871	37.1719	40.1735	306.802	18.9411	116.998	150.608	123.055	634.7		hsa-miR-24-3p	90	156.871	37.1719	40.1735	306.802	18.9411	116.998	150.608	123.055	634.7		hsa-miR-24-3p	1.74301	0.413021	0.446372	3.40891	0.210456	1.29998	1.67342	1.36728	7.05222		2	3
277	hsa-miR-25-3p	641	554	451	282	345	178	685	786	656	871		hsa-miR-25-3p	641	511.215	381.012	365.449	615.387	240.822	1001.79	1160.57	877.438	1382.06		hsa-miR-25-3p	641	511.215	381.012	365.449	615.387	240.822	1001.79	1160.57	877.438	1382.06		hsa-miR-25-3p	0.797528	0.594402	0.570123	0.960042	0.375697	1.56286	1.81055	1.36886	2.1561		1	1
278	hsa-miR-2682-5p	2	25	0	4	13	9	4	21	4	27		hsa-miR-2682-5p	2	23.0693	0	5.18367	23.1885	12.1764	5.84989	31.0075	5.35023	42.8423		hsa-miR-2682-5p	2	23.0693	0	5.18367	23.1885	12.1764	5.84989	31.0075	5.35023	42.8423		hsa-miR-2682-5p	11.5346	Lost in Tum.	2.59184	11.5942	6.08819	2.92495	15.5037	2.67512	21.4211		8	1
279	hsa-miR-26a-5p	44	72	85	114	116	29	65	38	57	441		hsa-miR-26a-5p	44	66.4395	71.8093	147.735	206.913	39.235	95.0608	56.1087	76.2408	699.757		hsa-miR-26a-5p	44	66.4395	71.8093	147.735	206.913	39.235	95.0608	56.1087	76.2408	699.757		hsa-miR-26a-5p	1.50999	1.63203	3.35761	4.70256	0.891705	2.16047	1.2752	1.73274	15.9036		4	0
280	hsa-miR-26b-5p	92	86	172	195	148	42	184	97	186	565		hsa-miR-26b-5p	92	79.3583	145.308	252.704	263.992	56.8232	269.095	143.225	248.786	896.514		hsa-miR-26b-5p	92	79.3583	145.308	252.704	263.992	56.8232	269.095	143.225	248.786	896.514		hsa-miR-26b-5p	0.862591	1.57944	2.74678	2.86948	0.617643	2.92495	1.55679	2.70419	9.74472		5	0
281	hsa-miR-27a-3p	-2	5	1	6	-3	-4	-5	4	-3	10		hsa-miR-27a-3p	-2	4.61386	0.844815	7.77551	-5.35119	-5.41173	-7.31237	5.90618	-4.01267	15.8675		hsa-miR-27a-3p	0	4.61386	0.844815	7.77551	0	0	0	5.90618	0	15.8675		hsa-miR-27a-3p	Only in Tum.	Only in Tum.	Only in Tum.	1	1	1	Only in Tum.	1	Only in Tum.		5	0
282	hsa-miR-27b-3p	178	97	73	50	116	14	119	18	163	637		hsa-miR-27b-3p	178	89.5088	61.6715	64.7959	206.913	18.9411	174.034	26.5778	218.022	1010.76		hsa-miR-27b-3p	178	89.5088	61.6715	64.7959	206.913	18.9411	174.034	26.5778	218.022	1010.76		hsa-miR-27b-3p	0.502859	0.346469	0.364022	1.16243	0.10641	0.977721	0.149314	1.22484	5.67843		1	4
283	hsa-miR-28-3p	4	25	4	6	5	0	10	6	18	30		hsa-miR-28-3p	4	23.0693	3.37926	7.77551	8.91865	0	14.6247	8.85928	24.076	47.6025		hsa-miR-28-3p	4	23.0693	3.37926	7.77551	8.91865	0	14.6247	8.85928	24.076	47.6025		hsa-miR-28-3p	5.76732	0.844815	1.94388	2.22966	Lost in Tum.	3.65618	2.21482	6.01901	11.9006		6	1
284	hsa-miR-28-5p	30	40	46	34	33	11	63	34	41	90		hsa-miR-28-5p	30	36.9109	38.8615	44.0612	58.8631	14.8823	92.1358	50.2026	54.8399	142.808		hsa-miR-28-5p	30	36.9109	38.8615	44.0612	58.8631	14.8823	92.1358	50.2026	54.8399	142.808		hsa-miR-28-5p	1.23036	1.29538	1.46871	1.9621	0.496075	3.07119	1.67342	1.828	4.76025		2	1
285	hsa-miR-296-3p	-7	-9	-8	-8	-7	-8	-8	-4	-7	-9		hsa-miR-296-3p	-7	-8.30494	-6.75852	-10.3673	-12.4861	-10.8235	-11.6998	-5.90618	-9.3629	-14.2808		hsa-miR-296-3p	0	0	0	0	0	0	0	0	0	0		hsa-miR-296-3p	n/a	n/a	n/a	n/a	n/a	n/a	n/a	n/a	n/a
286	hsa-miR-296-5p	-1	99	-1	-5	-5	-6	-7	8	-2	12		hsa-miR-296-5p	-1	91.3544	-0.844815	-6.47959	-8.91865	-8.11759	-10.2373	11.8124	-2.67512	19.041		hsa-miR-296-5p	0	91.3544	0	0	0	0	0	11.8124	0	19.041		hsa-miR-296-5p	Only in Tum.	1	1	1	1	1	Only in Tum.	1	Only in Tum.		3	0
287	hsa-miR-297	8	10	8	-2	23	22	-4	10	0	17		hsa-miR-297	8	9.22771	6.75852	-2.59184	41.0258	29.7645	-5.84989	14.7655	0	26.9748		hsa-miR-297	8	9.22771	6.75852	0	41.0258	29.7645	0	14.7655	0	26.9748		hsa-miR-297	1.15346	0.844815	Lost in Tum.	5.12822	3.72056	Lost in Tum.	1.84568	Lost in Tum.	3.37184		3	3
288	hsa-miR-298	-6	-8	-9	-5	-2	-6	-2	-5	-5	-5		hsa-miR-298	-6	-7.38217	-7.60334	-6.47959	-3.56746	-8.11759	-2.92495	-7.38273	-6.68779	-7.93375		hsa-miR-298	0	0	0	0	0	0	0	0	0	0		hsa-miR-298	n/a	n/a	n/a	n/a	n/a	n/a	n/a	n/a	n/a
289	hsa-miR-299-3p	-7	-9	-3	-7	-7	-6	-5	-3	-9	-4		hsa-miR-299-3p	-7	-8.30494	-2.53445	-9.07142	-12.4861	-8.11759	-7.31237	-4.42964	-12.038	-6.347		hsa-miR-299-3p	0	0	0	0	0	0	0	0	0	0		hsa-miR-299-3p	n/a	n/a	n/a	n/a	n/a	n/a	n/a	n/a	n/a
290	hsa-miR-299-5p	-3	-6	-5	-7	-8	-7	-5	-5	-6	-5		hsa-miR-299-5p	-3	-5.53663	-4.22408	-9.07142	-14.2698	-9.47053	-7.31237	-7.38273	-8.02535	-7.93375		hsa-miR-299-5p	0	0	0	0	0	0	0	0	0	0		hsa-miR-299-5p	n/a	n/a	n/a	n/a	n/a	n/a	n/a	n/a	n/a
291	hsa-miR-29a-3p	75	339	48	15	33	41	117	162	53	170		hsa-miR-29a-3p	75	312.819	40.5511	19.4388	58.8631	55.4702	171.109	239.2	70.8905	269.748		hsa-miR-29a-3p	75	312.819	40.5511	19.4388	58.8631	55.4702	171.109	239.2	70.8905	269.748		hsa-miR-29a-3p	4.17093	0.540682	0.259184	0.784841	0.739603	2.28146	3.18934	0.945207	3.59663		4	1
292	hsa-miR-29b-3p	208	801	189	367	322	276	261	343	88	336		hsa-miR-29b-3p	208	739.14	159.67	475.602	574.361	373.409	381.706	506.455	117.705	533.148		hsa-miR-29b-3p	208	739.14	159.67	475.602	574.361	373.409	381.706	506.455	117.705	533.148		hsa-miR-29b-3p	3.55356	0.767645	2.28655	2.76135	1.79524	1.83512	2.43488	0.56589	2.56321		5	0
293	hsa-miR-29c-3p	26	95	56	13	49	3	71	26	39	94		hsa-miR-29c-3p	26	87.6633	47.3097	16.8469	87.4028	4.0588	103.836	38.3902	52.1647	149.155		hsa-miR-29c-3p	26	87.6633	47.3097	16.8469	87.4028	4.0588	103.836	38.3902	52.1647	149.155		hsa-miR-29c-3p	3.37166	1.8196	0.647959	3.36164	0.156108	3.99368	1.47655	2.00634	5.73671		5	1
294	hsa-miR-300	-5	-5	1	-5	-7	4	-5	-3	-6	-2		hsa-miR-300	-5	-4.61386	0.844815	-6.47959	-12.4861	5.41173	-7.31237	-4.42964	-8.02535	-3.1735		hsa-miR-300	0	0	0.844815	0	0	5.41173	0	0	0	0		hsa-miR-300	1	Only in Tum.	1	1	Only in Tum.	1	1	1	1		2	0
295	hsa-miR-301a-3p	4	-1	4	-4	-6	-5	1	4	-3	15		hsa-miR-301a-3p	4	-0.922771	3.37926	-5.18367	-10.7024	-6.76466	1.46247	5.90618	-4.01267	23.8013		hsa-miR-301a-3p	4	0	3.37926	0	0	0	1.46247	5.90618	0	23.8013		hsa-miR-301a-3p	Lost in Tum.	0.844815	Lost in Tum.	Lost in Tum.	Lost in Tum.	0.365618	1.47655	Lost in Tum.	5.95031		1	6
296	hsa-miR-301b	-7	-5	-6	-2	-3	-1	0	-6	-5	-1		hsa-miR-301b	-7	-4.61386	-5.06889	-2.59184	-5.35119	-1.35293	0	-8.85928	-6.68779	-1.58675		hsa-miR-301b	0	0	0	0	0	0	0	0	0	0		hsa-miR-301b	n/a	n/a	n/a	n/a	n/a	n/a	n/a	n/a	n/a
297	hsa-miR-302a-3p	-1	0	2	-2	-3	1	-3	0	-2	1		hsa-miR-302a-3p	-1	0	1.68963	-2.59184	-5.35119	1.35293	-4.38742	0	-2.67512	1.58675		hsa-miR-302a-3p	0	0	1.68963	0	0	1.35293	0	0	0	1.58675		hsa-miR-302a-3p	1	Only in Tum.	1	1	Only in Tum.	1	1	1	Only in Tum.		3	0
298	hsa-miR-302b-3p	-1	4	-3	-1	-5	-2	-2	-3	-2	0		hsa-miR-302b-3p	-1	3.69109	-2.53445	-1.29592	-8.91865	-2.70586	-2.92495	-4.42964	-2.67512	0		hsa-miR-302b-3p	0	3.69109	0	0	0	0	0	0	0	0		hsa-miR-302b-3p	Only in Tum.	1	1	1	1	1	1	1	1		1	0
299	hsa-miR-302c-3p	-4	0	-3	-5	-9	-6	-3	-6	-7	-1		hsa-miR-302c-3p	-4	0	-2.53445	-6.47959	-16.0536	-8.11759	-4.38742	-8.85928	-9.3629	-1.58675		hsa-miR-302c-3p	0	0	0	0	0	0	0	0	0	0		hsa-miR-302c-3p	n/a	n/a	n/a	n/a	n/a	n/a	n/a	n/a	n/a
300	hsa-miR-302d-3p	56	82	50	65	42	39	50	56	79	61		hsa-miR-302d-3p	56	75.6672	42.2408	84.2347	74.9167	52.7644	73.1237	82.6866	105.667	96.7918		hsa-miR-302d-3p	56	75.6672	42.2408	84.2347	74.9167	52.7644	73.1237	82.6866	105.667	96.7918		hsa-miR-302d-3p	1.3512	0.754299	1.50419	1.3378	0.942221	1.30578	1.47655	1.88691	1.72842		0	0
301	hsa-miR-302e	-4	3	0	2	-4	0	-2	8	-4	-7		hsa-miR-302e	-4	2.76831	0	2.59184	-7.13492	0	-2.92495	11.8124	-5.35023	-11.1073		hsa-miR-302e	0	2.76831	0	2.59184	0	0	0	11.8124	0	0		hsa-miR-302e	Only in Tum.	1	Only in Tum.	1	1	1	Only in Tum.	1	1		3	0
302	hsa-miR-302f	0	-2	-3	0	-4	-4	-3	-4	-8	-1		hsa-miR-302f	0	-1.84554	-2.53445	0	-7.13492	-5.41173	-4.38742	-5.90618	-10.7005	-1.58675		hsa-miR-302f	0	0	0	0	0	0	0	0	0	0		hsa-miR-302f	n/a	n/a	n/a	n/a	n/a	n/a	n/a	n/a	n/a
303	hsa-miR-30a-5p	549	532	393	285	1130	87	690	339	384	1110		hsa-miR-30a-5p	549	490.914	332.012	369.337	2015.61	117.705	1009.11	500.549	513.622	1761.29		hsa-miR-30a-5p	549	490.914	332.012	369.337	2015.61	117.705	1009.11	500.549	513.622	1761.29		hsa-miR-30a-5p	0.894197	0.604759	0.672744	3.67143	0.214399	1.83808	0.911747	0.935559	3.20818		2	1
304	hsa-miR-30b-5p	25	30	57	71	40	26	46	14	40	194		hsa-miR-30b-5p	25	27.6831	48.1545	92.0102	71.3492	35.1762	67.2738	20.6716	53.5023	307.83		hsa-miR-30b-5p	25	27.6831	48.1545	92.0102	71.3492	35.1762	67.2738	20.6716	53.5023	307.83		hsa-miR-30b-5p	1.10733	1.92618	3.68041	2.85397	1.40705	2.69095	0.826866	2.14009	12.3132		5	0
305	hsa-miR-30c-5p	25	18	19	2	30	-3	28	8	17	96		hsa-miR-30c-5p	25	16.6099	16.0515	2.59184	53.5119	-4.0588	40.9493	11.8124	22.7385	152.328		hsa-miR-30c-5p	25	16.6099	16.0515	2.59184	53.5119	0	40.9493	11.8124	22.7385	152.328		hsa-miR-30c-5p	0.664395	0.64206	0.103673	2.14048	Lost in Tum.	1.63797	0.472495	0.909539	6.09312		2	3
306	hsa-miR-30d-5p	124	71	123	38	176	19	164	63	189	356		hsa-miR-30d-5p	124	65.5168	103.912	49.2449	313.936	25.7057	239.846	93.0224	252.798	564.883		hsa-miR-30d-5p	124	65.5168	103.912	49.2449	313.936	25.7057	239.846	93.0224	252.798	564.883		hsa-miR-30d-5p	0.528361	0.838002	0.397136	2.53175	0.207304	1.93424	0.750181	2.0387	4.55551		3	2
307	hsa-miR-30e-5p	45	37	45	19	66	19	41	33	32	123		hsa-miR-30e-5p	45	34.1425	38.0167	24.6224	117.726	25.7057	59.9614	48.726	42.8018	195.17		hsa-miR-30e-5p	45	34.1425	38.0167	24.6224	117.726	25.7057	59.9614	48.726	42.8018	195.17		hsa-miR-30e-5p	0.758723	0.844815	0.547165	2.61614	0.571238	1.33248	1.0828	0.951152	4.33712		2	0
308	hsa-miR-31-5p	-1	6	-3	-3	-4	8	0	-2	4	1		hsa-miR-31-5p	-1	5.53663	-2.53445	-3.88775	-7.13492	10.8235	0	-2.95309	5.35023	1.58675		hsa-miR-31-5p	0	5.53663	0	0	0	10.8235	0	0	5.35023	1.58675		hsa-miR-31-5p	Only in Tum.	1	1	1	Only in Tum.	1	1	Only in Tum.	Only in Tum.		4	0
309	hsa-miR-3123	2	-3	0	3	-2	-4	-3	2	6	0		hsa-miR-3123	2	-2.76831	0	3.88775	-3.56746	-5.41173	-4.38742	2.95309	8.02535	0		hsa-miR-3123	2	0	0	3.88775	0	0	0	2.95309	8.02535	0		hsa-miR-3123	Lost in Tum.	Lost in Tum.	1.94388	Lost in Tum.	Lost in Tum.	Lost in Tum.	1.47655	4.01267	Lost in Tum.		1	6
310	hsa-miR-3127-5p	-6	-7	-9	-5	-3	-9	-7	-8	-6	-2		hsa-miR-3127-5p	-6	-6.4594	-7.60334	-6.47959	-5.35119	-12.1764	-10.2373	-11.8124	-8.02535	-3.1735		hsa-miR-3127-5p	0	0	0	0	0	0	0	0	0	0		hsa-miR-3127-5p	n/a	n/a	n/a	n/a	n/a	n/a	n/a	n/a	n/a
311	hsa-miR-3131	1	-5	8	-1	3	-3	2	3	-1	-6		hsa-miR-3131	1	-4.61386	6.75852	-1.29592	5.35119	-4.0588	2.92495	4.42964	-1.33756	-9.5205		hsa-miR-3131	1	0	6.75852	0	5.35119	0	2.92495	4.42964	0	0		hsa-miR-3131	Lost in Tum.	6.75852	Lost in Tum.	5.35119	Lost in Tum.	2.92495	4.42964	Lost in Tum.	Lost in Tum.		4	5
312	hsa-miR-3136-5p	-2	1	-5	1	-5	-3	-4	2	-1	1		hsa-miR-3136-5p	-2	0.922771	-4.22408	1.29592	-8.91865	-4.0588	-5.84989	2.95309	-1.33756	1.58675		hsa-miR-3136-5p	0	0.922771	0	1.29592	0	0	0	2.95309	0	1.58675		hsa-miR-3136-5p	Only in Tum.	1	Only in Tum.	1	1	1	Only in Tum.	1	Only in Tum.		4	0
313	hsa-miR-3141	-5	1	-3	-4	-8	-6	1	-8	-6	-2		hsa-miR-3141	-5	0.922771	-2.53445	-5.18367	-14.2698	-8.11759	1.46247	-11.8124	-8.02535	-3.1735		hsa-miR-3141	0	0.922771	0	0	0	0	1.46247	0	0	0		hsa-miR-3141	Only in Tum.	1	1	1	1	Only in Tum.	1	1	1		2	0
314	hsa-miR-3144-5p	-7	-6	-9	-8	-5	-5	-9	0	-6	-2		hsa-miR-3144-5p	-7	-5.53663	-7.60334	-10.3673	-8.91865	-6.76466	-13.1623	0	-8.02535	-3.1735		hsa-miR-3144-5p	0	0	0	0	0	0	0	0	0	0		hsa-miR-3144-5p	n/a	n/a	n/a	n/a	n/a	n/a	n/a	n/a	n/a
315	hsa-miR-3147	0	10	-4	-1	0	9	-1	-4	-2	3		hsa-miR-3147	0	9.22771	-3.37926	-1.29592	0	12.1764	-1.46247	-5.90618	-2.67512	4.76025		hsa-miR-3147	0	9.22771	0	0	0	12.1764	0	0	0	4.76025		hsa-miR-3147	Only in Tum.	1	1	1	Only in Tum.	1	1	1	Only in Tum.		3	0
316	hsa-miR-3151	-4	-4	-5	-6	-6	-8	-5	-1	-8	2		hsa-miR-3151	-4	-3.69109	-4.22408	-7.77551	-10.7024	-10.8235	-7.31237	-1.47655	-10.7005	3.1735		hsa-miR-3151	0	0	0	0	0	0	0	0	0	3.1735		hsa-miR-3151	1	1	1	1	1	1	1	1	Only in Tum.		1	0
317	hsa-miR-3154	-6	-8	-5	-6	-8	-4	-7	-8	-7	-8		hsa-miR-3154	-6	-7.38217	-4.22408	-7.77551	-14.2698	-5.41173	-10.2373	-11.8124	-9.3629	-12.694		hsa-miR-3154	0	0	0	0	0	0	0	0	0	0		hsa-miR-3154	n/a	n/a	n/a	n/a	n/a	n/a	n/a	n/a	n/a
318	hsa-miR-3161	-6	-4	-4	-4	-7	-9	-3	-5	-8	-8		hsa-miR-3161	-6	-3.69109	-3.37926	-5.18367	-12.4861	-12.1764	-4.38742	-7.38273	-10.7005	-12.694		hsa-miR-3161	0	0	0	0	0	0	0	0	0	0		hsa-miR-3161	n/a	n/a	n/a	n/a	n/a	n/a	n/a	n/a	n/a
319	hsa-miR-3164	6	0	0	6	-4	3	-2	10	1	-2		hsa-miR-3164	6	0	0	7.77551	-7.13492	4.0588	-2.92495	14.7655	1.33756	-3.1735		hsa-miR-3164	6	0	0	7.77551	0	4.0588	0	14.7655	1.33756	0		hsa-miR-3164	Lost in Tum.	Lost in Tum.	1.29592	Lost in Tum.	0.676466	Lost in Tum.	2.46091	0.222926	Lost in Tum.		1	6
320	hsa-miR-3168	-5	-1	-1	-3	-3	-2	-3	3	-2	-2		hsa-miR-3168	-5	-0.922771	-0.844815	-3.88775	-5.35119	-2.70586	-4.38742	4.42964	-2.67512	-3.1735		hsa-miR-3168	0	0	0	0	0	0	0	4.42964	0	0		hsa-miR-3168	1	1	1	1	1	1	Only in Tum.	1	1		1	0
321	hsa-miR-3175	1	0	-4	5	-1	-3	-1	1	2	0		hsa-miR-3175	1	0	-3.37926	6.47959	-1.78373	-4.0588	-1.46247	1.47655	2.67512	0		hsa-miR-3175	1	0	0	6.47959	0	0	0	1.47655	2.67512	0		hsa-miR-3175	Lost in Tum.	Lost in Tum.	6.47959	Lost in Tum.	Lost in Tum.	Lost in Tum.	1.47655	2.67512	Lost in Tum.		2	6
322	hsa-miR-3178	-7	-9	-9	-9	-7	-5	-7	-7	-6	-8		hsa-miR-3178	-7	-8.30494	-7.60334	-11.6633	-12.4861	-6.76466	-10.2373	-10.3358	-8.02535	-12.694		hsa-miR-3178	0	0	0	0	0	0	0	0	0	0		hsa-miR-3178	n/a	n/a	n/a	n/a	n/a	n/a	n/a	n/a	n/a
323	hsa-miR-3180	4	-1	8	-1	-3	-1	1	2	6	-1		hsa-miR-3180	4	-0.922771	6.75852	-1.29592	-5.35119	-1.35293	1.46247	2.95309	8.02535	-1.58675		hsa-miR-3180	4	0	6.75852	0	0	0	1.46247	2.95309	8.02535	0		hsa-miR-3180	Lost in Tum.	1.68963	Lost in Tum.	Lost in Tum.	Lost in Tum.	0.365618	0.738273	2.00634	Lost in Tum.		1	6
324	hsa-miR-3180-3p	-3	4	5	8	2	1	-3	7	0	2		hsa-miR-3180-3p	-3	3.69109	4.22408	10.3673	3.56746	1.35293	-4.38742	10.3358	0	3.1735		hsa-miR-3180-3p	0	3.69109	4.22408	10.3673	3.56746	1.35293	0	10.3358	0	3.1735		hsa-miR-3180-3p	Only in Tum.	Only in Tum.	Only in Tum.	Only in Tum.	Only in Tum.	1	Only in Tum.	1	Only in Tum.		7	0
325	hsa-miR-3180-5p	-3	-4	-4	-7	-1	-6	-7	-1	-8	-4		hsa-miR-3180-5p	-3	-3.69109	-3.37926	-9.07142	-1.78373	-8.11759	-10.2373	-1.47655	-10.7005	-6.347		hsa-miR-3180-5p	0	0	0	0	0	0	0	0	0	0		hsa-miR-3180-5p	n/a	n/a	n/a	n/a	n/a	n/a	n/a	n/a	n/a
326	hsa-miR-3182	6	10	6	3	-6	5	6	10	4	0		hsa-miR-3182	6	9.22771	5.06889	3.88775	-10.7024	6.76466	8.77484	14.7655	5.35023	0		hsa-miR-3182	6	9.22771	5.06889	3.88775	0	6.76466	8.77484	14.7655	5.35023	0		hsa-miR-3182	1.53795	0.844815	0.647959	Lost in Tum.	1.12744	1.46247	2.46091	0.891705	Lost in Tum.		1	2
327	hsa-miR-3184-5p	-4	-4	-5	-2	-4	-8	-3	-1	-5	-1		hsa-miR-3184-5p	-4	-3.69109	-4.22408	-2.59184	-7.13492	-10.8235	-4.38742	-1.47655	-6.68779	-1.58675		hsa-miR-3184-5p	0	0	0	0	0	0	0	0	0	0		hsa-miR-3184-5p	n/a	n/a	n/a	n/a	n/a	n/a	n/a	n/a	n/a
328	hsa-miR-3185	6	2	-1	9	2	-2	0	6	3	1		hsa-miR-3185	6	1.84554	-0.844815	11.6633	3.56746	-2.70586	0	8.85928	4.01267	1.58675		hsa-miR-3185	6	1.84554	0	11.6633	3.56746	0	0	8.85928	4.01267	1.58675		hsa-miR-3185	0.30759	Lost in Tum.	1.94388	0.594577	Lost in Tum.	Lost in Tum.	1.47655	0.668779	0.264458		0	5
329	hsa-miR-3187-3p	0	-1	4	0	1	-7	0	1	-4	-6		hsa-miR-3187-3p	0	-0.922771	3.37926	0	1.78373	-9.47053	0	1.47655	-5.35023	-9.5205		hsa-miR-3187-3p	0	0	3.37926	0	1.78373	0	0	1.47655	0	0		hsa-miR-3187-3p	1	Only in Tum.	1	Only in Tum.	1	1	Only in Tum.	1	1		3	0
330	hsa-miR-3190-5p	-5	-4	-4	-2	-8	-9	-7	-5	-6	-9		hsa-miR-3190-5p	-5	-3.69109	-3.37926	-2.59184	-14.2698	-12.1764	-10.2373	-7.38273	-8.02535	-14.2808		hsa-miR-3190-5p	0	0	0	0	0	0	0	0	0	0		hsa-miR-3190-5p	n/a	n/a	n/a	n/a	n/a	n/a	n/a	n/a	n/a
331	hsa-miR-3192	-4	-7	-9	-6	-3	-8	-7	-3	-7	-6		hsa-miR-3192	-4	-6.4594	-7.60334	-7.77551	-5.35119	-10.8235	-10.2373	-4.42964	-9.3629	-9.5205		hsa-miR-3192	0	0	0	0	0	0	0	0	0	0		hsa-miR-3192	n/a	n/a	n/a	n/a	n/a	n/a	n/a	n/a	n/a
332	hsa-miR-3195	-5	-3	-7	-7	3	-5	-5	-5	0	-8		hsa-miR-3195	-5	-2.76831	-5.91371	-9.07142	5.35119	-6.76466	-7.31237	-7.38273	0	-12.694		hsa-miR-3195	0	0	0	0	5.35119	0	0	0	0	0		hsa-miR-3195	1	1	1	Only in Tum.	1	1	1	1	1		1	0
333	hsa-miR-3196	6	0	3	2	0	10	2	11	0	7		hsa-miR-3196	6	0	2.53445	2.59184	0	13.5293	2.92495	16.242	0	11.1073		hsa-miR-3196	6	0	2.53445	2.59184	0	13.5293	2.92495	16.242	0	11.1073		hsa-miR-3196	Lost in Tum.	0.422408	0.431973	Lost in Tum.	2.25489	0.487491	2.707	Lost in Tum.	1.85121		2	6
334	hsa-miR-32-5p	0	-3	5	1	12	-4	-1	1	-1	1		hsa-miR-32-5p	0	-2.76831	4.22408	1.29592	21.4048	-5.41173	-1.46247	1.47655	-1.33756	1.58675		hsa-miR-32-5p	0	0	4.22408	1.29592	21.4048	0	0	1.47655	0	1.58675		hsa-miR-32-5p	1	Only in Tum.	Only in Tum.	Only in Tum.	1	1	Only in Tum.	1	Only in Tum.		5	0
335	hsa-miR-3200-3p	-5	-4	-8	-3	-5	-3	-6	-7	-6	-8		hsa-miR-3200-3p	-5	-3.69109	-6.75852	-3.88775	-8.91865	-4.0588	-8.77484	-10.3358	-8.02535	-12.694		hsa-miR-3200-3p	0	0	0	0	0	0	0	0	0	0		hsa-miR-3200-3p	n/a	n/a	n/a	n/a	n/a	n/a	n/a	n/a	n/a
336	hsa-miR-320a	-7	4	-6	-5	-5	-5	2	1	-6	-1		hsa-miR-320a	-7	3.69109	-5.06889	-6.47959	-8.91865	-6.76466	2.92495	1.47655	-8.02535	-1.58675		hsa-miR-320a	0	3.69109	0	0	0	0	2.92495	1.47655	0	0		hsa-miR-320a	Only in Tum.	1	1	1	1	Only in Tum.	Only in Tum.	1	1		3	0
337	hsa-miR-320b	-7	-4	-7	-4	-4	-2	-9	-4	-4	-5		hsa-miR-320b	-7	-3.69109	-5.91371	-5.18367	-7.13492	-2.70586	-13.1623	-5.90618	-5.35023	-7.93375		hsa-miR-320b	0	0	0	0	0	0	0	0	0	0		hsa-miR-320b	n/a	n/a	n/a	n/a	n/a	n/a	n/a	n/a	n/a
338	hsa-miR-320c	-4	-7	-8	-6	-7	-6	-9	-7	-8	-6		hsa-miR-320c	-4	-6.4594	-6.75852	-7.77551	-12.4861	-8.11759	-13.1623	-10.3358	-10.7005	-9.5205		hsa-miR-320c	0	0	0	0	0	0	0	0	0	0		hsa-miR-320c	n/a	n/a	n/a	n/a	n/a	n/a	n/a	n/a	n/a
339	hsa-miR-320d	-6	-5	-6	-7	-6	-9	-4	-6	-3	-5		hsa-miR-320d	-6	-4.61386	-5.06889	-9.07142	-10.7024	-12.1764	-5.84989	-8.85928	-4.01267	-7.93375		hsa-miR-320d	0	0	0	0	0	0	0	0	0	0		hsa-miR-320d	n/a	n/a	n/a	n/a	n/a	n/a	n/a	n/a	n/a
340	hsa-miR-320e	-1	19	-3	-1	6	4	-3	0	-4	3		hsa-miR-320e	-1	17.5327	-2.53445	-1.29592	10.7024	5.41173	-4.38742	0	-5.35023	4.76025		hsa-miR-320e	0	17.5327	0	0	10.7024	5.41173	0	0	0	4.76025		hsa-miR-320e	Only in Tum.	1	1	Only in Tum.	Only in Tum.	1	1	1	Only in Tum.		4	0
341	hsa-miR-323a-3p	-5	-9	-9	-5	-3	-5	-6	-6	-8	-3		hsa-miR-323a-3p	-5	-8.30494	-7.60334	-6.47959	-5.35119	-6.76466	-8.77484	-8.85928	-10.7005	-4.76025		hsa-miR-323a-3p	0	0	0	0	0	0	0	0	0	0		hsa-miR-323a-3p	n/a	n/a	n/a	n/a	n/a	n/a	n/a	n/a	n/a
342	hsa-miR-323a-5p	-9	-6	-6	-2	-9	-8	-8	-6	-9	-9		hsa-miR-323a-5p	-9	-5.53663	-5.06889	-2.59184	-16.0536	-10.8235	-11.6998	-8.85928	-12.038	-14.2808		hsa-miR-323a-5p	0	0	0	0	0	0	0	0	0	0		hsa-miR-323a-5p	n/a	n/a	n/a	n/a	n/a	n/a	n/a	n/a	n/a
343	hsa-miR-323b-3p	-6	-7	-7	-6	-5	-2	-8	-7	-8	-8		hsa-miR-323b-3p	-6	-6.4594	-5.91371	-7.77551	-8.91865	-2.70586	-11.6998	-10.3358	-10.7005	-12.694		hsa-miR-323b-3p	0	0	0	0	0	0	0	0	0	0		hsa-miR-323b-3p	n/a	n/a	n/a	n/a	n/a	n/a	n/a	n/a	n/a
344	hsa-miR-323b-5p	-7	-4	-8	-8	-4	-1	-5	-7	-8	-7		hsa-miR-323b-5p	-7	-3.69109	-6.75852	-10.3673	-7.13492	-1.35293	-7.31237	-10.3358	-10.7005	-11.1073		hsa-miR-323b-5p	0	0	0	0	0	0	0	0	0	0		hsa-miR-323b-5p	n/a	n/a	n/a	n/a	n/a	n/a	n/a	n/a	n/a
345	hsa-miR-324-3p	-6	-6	-8	-7	-5	-6	-8	-8	-8	-7		hsa-miR-324-3p	-6	-5.53663	-6.75852	-9.07142	-8.91865	-8.11759	-11.6998	-11.8124	-10.7005	-11.1073		hsa-miR-324-3p	0	0	0	0	0	0	0	0	0	0		hsa-miR-324-3p	n/a	n/a	n/a	n/a	n/a	n/a	n/a	n/a	n/a
346	hsa-miR-324-5p	33	20	4	-3	33	-5	13	21	5	49		hsa-miR-324-5p	33	18.4554	3.37926	-3.88775	58.8631	-6.76466	19.0122	31.0075	6.68779	77.7508		hsa-miR-324-5p	33	18.4554	3.37926	0	58.8631	0	19.0122	31.0075	6.68779	77.7508		hsa-miR-324-5p	0.559255	0.102402	Lost in Tum.	1.78373	Lost in Tum.	0.576126	0.93962	0.20266	2.35608		1	4
347	hsa-miR-325	-4	-4	-7	-3	0	-3	-7	1	-6	-3		hsa-miR-325	-4	-3.69109	-5.91371	-3.88775	0	-4.0588	-10.2373	1.47655	-8.02535	-4.76025		hsa-miR-325	0	0	0	0	0	0	0	1.47655	0	0		hsa-miR-325	1	1	1	1	1	1	Only in Tum.	1	1		1	0
348	hsa-miR-326	-3	-7	-7	-5	-5	-9	-9	-9	-3	-9		hsa-miR-326	-3	-6.4594	-5.91371	-6.47959	-8.91865	-12.1764	-13.1623	-13.2889	-4.01267	-14.2808		hsa-miR-326	0	0	0	0	0	0	0	0	0	0		hsa-miR-326	n/a	n/a	n/a	n/a	n/a	n/a	n/a	n/a	n/a
349	hsa-miR-328	-4	-3	-4	-6	-7	-2	-3	-9	-5	0		hsa-miR-328	-4	-2.76831	-3.37926	-7.77551	-12.4861	-2.70586	-4.38742	-13.2889	-6.68779	0		hsa-miR-328	0	0	0	0	0	0	0	0	0	0		hsa-miR-328	n/a	n/a	n/a	n/a	n/a	n/a	n/a	n/a	n/a
350	hsa-miR-329	-3	0	-4	-2	-6	-2	-4	-5	-2	-2		hsa-miR-329	-3	0	-3.37926	-2.59184	-10.7024	-2.70586	-5.84989	-7.38273	-2.67512	-3.1735		hsa-miR-329	0	0	0	0	0	0	0	0	0	0		hsa-miR-329	n/a	n/a	n/a	n/a	n/a	n/a	n/a	n/a	n/a
351	hsa-miR-330-3p	5	-2	-1	2	-3	-2	-4	-1	-1	7		hsa-miR-330-3p	5	-1.84554	-0.844815	2.59184	-5.35119	-2.70586	-5.84989	-1.47655	-1.33756	11.1073		hsa-miR-330-3p	5	0	0	2.59184	0	0	0	0	0	11.1073		hsa-miR-330-3p	Lost in Tum.	Lost in Tum.	0.518367	Lost in Tum.	Lost in Tum.	Lost in Tum.	Lost in Tum.	Lost in Tum.	2.22145		1	7
352	hsa-miR-330-5p	2	-4	1	0	-2	0	-2	-1	-2	4		hsa-miR-330-5p	2	-3.69109	0.844815	0	-3.56746	0	-2.92495	-1.47655	-2.67512	6.347		hsa-miR-330-5p	2	0	0.844815	0	0	0	0	0	0	6.347		hsa-miR-330-5p	Lost in Tum.	0.422408	Lost in Tum.	Lost in Tum.	Lost in Tum.	Lost in Tum.	Lost in Tum.	Lost in Tum.	3.1735		1	8
353	hsa-miR-331-3p	38	15	15	8	61	8	23	39	20	63		hsa-miR-331-3p	38	13.8416	12.6722	10.3673	108.808	10.8235	33.6369	57.5853	26.7512	99.9653		hsa-miR-331-3p	38	13.8416	12.6722	10.3673	108.808	10.8235	33.6369	57.5853	26.7512	99.9653		hsa-miR-331-3p	0.364252	0.33348	0.272825	2.86336	0.284828	0.885181	1.5154	0.703978	2.63066		2	4
354	hsa-miR-331-5p	-6	-1	-4	-3	-3	-3	0	-4	-2	3		hsa-miR-331-5p	-6	-0.922771	-3.37926	-3.88775	-5.35119	-4.0588	0	-5.90618	-2.67512	4.76025		hsa-miR-331-5p	0	0	0	0	0	0	0	0	0	4.76025		hsa-miR-331-5p	1	1	1	1	1	1	1	1	Only in Tum.		1	0
355	hsa-miR-335-5p	-7	-2	1	-6	-6	-4	-9	-5	-4	-2		hsa-miR-335-5p	-7	-1.84554	0.844815	-7.77551	-10.7024	-5.41173	-13.1623	-7.38273	-5.35023	-3.1735		hsa-miR-335-5p	0	0	0.844815	0	0	0	0	0	0	0		hsa-miR-335-5p	1	Only in Tum.	1	1	1	1	1	1	1		1	0
356	hsa-miR-337-3p	3	-4	-4	0	1	-3	-4	1	-4	10		hsa-miR-337-3p	3	-3.69109	-3.37926	0	1.78373	-4.0588	-5.84989	1.47655	-5.35023	15.8675		hsa-miR-337-3p	3	0	0	0	1.78373	0	0	1.47655	0	15.8675		hsa-miR-337-3p	Lost in Tum.	Lost in Tum.	Lost in Tum.	0.594577	Lost in Tum.	Lost in Tum.	0.492182	Lost in Tum.	5.28917		1	7
357	hsa-miR-337-5p	3	-8	-2	0	-7	-7	-1	3	-1	-2		hsa-miR-337-5p	3	-7.38217	-1.68963	0	-12.4861	-9.47053	-1.46247	4.42964	-1.33756	-3.1735		hsa-miR-337-5p	3	0	0	0	0	0	0	4.42964	0	0		hsa-miR-337-5p	Lost in Tum.	Lost in Tum.	Lost in Tum.	Lost in Tum.	Lost in Tum.	Lost in Tum.	1.47655	Lost in Tum.	Lost in Tum.		0	8
358	hsa-miR-338-3p	1	17	7	6	11	1	18	3	28	27		hsa-miR-338-3p	1	15.6871	5.91371	7.77551	19.621	1.35293	26.3245	4.42964	37.4516	42.8423		hsa-miR-338-3p	1	15.6871	5.91371	7.77551	19.621	1.35293	26.3245	4.42964	37.4516	42.8423		hsa-miR-338-3p	15.6871	5.91371	7.77551	19.621	1.35293	26.3245	4.42964	37.4516	42.8423		8	0
359	hsa-miR-338-5p	-4	-3	-7	-3	-6	-6	-2	-7	-4	-8		hsa-miR-338-5p	-4	-2.76831	-5.91371	-3.88775	-10.7024	-8.11759	-2.92495	-10.3358	-5.35023	-12.694		hsa-miR-338-5p	0	0	0	0	0	0	0	0	0	0		hsa-miR-338-5p	n/a	n/a	n/a	n/a	n/a	n/a	n/a	n/a	n/a
360	hsa-miR-339-3p	-5	1	-6	-3	-3	-6	-3	2	-6	2		hsa-miR-339-3p	-5	0.922771	-5.06889	-3.88775	-5.35119	-8.11759	-4.38742	2.95309	-8.02535	3.1735		hsa-miR-339-3p	0	0.922771	0	0	0	0	0	2.95309	0	3.1735		hsa-miR-339-3p	Only in Tum.	1	1	1	1	1	Only in Tum.	1	Only in Tum.		3	0
361	hsa-miR-339-5p	-5	-7	-8	-6	-6	-9	-9	-6	-5	-3		hsa-miR-339-5p	-5	-6.4594	-6.75852	-7.77551	-10.7024	-12.1764	-13.1623	-8.85928	-6.68779	-4.76025		hsa-miR-339-5p	0	0	0	0	0	0	0	0	0	0		hsa-miR-339-5p	n/a	n/a	n/a	n/a	n/a	n/a	n/a	n/a	n/a
362	hsa-miR-33a-5p	-5	-5	-1	-7	-6	-6	-1	0	-1	-6		hsa-miR-33a-5p	-5	-4.61386	-0.844815	-9.07142	-10.7024	-8.11759	-1.46247	0	-1.33756	-9.5205		hsa-miR-33a-5p	0	0	0	0	0	0	0	0	0	0		hsa-miR-33a-5p	n/a	n/a	n/a	n/a	n/a	n/a	n/a	n/a	n/a
363	hsa-miR-33b-5p	-6	-7	-5	-8	-7	-6	-6	-9	-9	-7		hsa-miR-33b-5p	-6	-6.4594	-4.22408	-10.3673	-12.4861	-8.11759	-8.77484	-13.2889	-12.038	-11.1073		hsa-miR-33b-5p	0	0	0	0	0	0	0	0	0	0		hsa-miR-33b-5p	n/a	n/a	n/a	n/a	n/a	n/a	n/a	n/a	n/a
364	hsa-miR-340-5p	-6	-1	-3	-1	3	-4	0	-4	-1	14		hsa-miR-340-5p	-6	-0.922771	-2.53445	-1.29592	5.35119	-5.41173	0	-5.90618	-1.33756	22.2145		hsa-miR-340-5p	0	0	0	0	5.35119	0	0	0	0	22.2145		hsa-miR-340-5p	1	1	1	Only in Tum.	1	1	1	1	Only in Tum.		2	0
365	hsa-miR-342-3p	82	90	18	125	158	14	75	157	160	288		hsa-miR-342-3p	82	83.0494	15.2067	161.99	281.829	18.9411	109.686	231.818	214.009	456.984		hsa-miR-342-3p	82	83.0494	15.2067	161.99	281.829	18.9411	109.686	231.818	214.009	456.984		hsa-miR-342-3p	1.0128	0.185447	1.97548	3.43694	0.230988	1.33763	2.82705	2.60987	5.57298		4	2
366	hsa-miR-342-5p	-7	-6	-7	-8	-7	-6	-9	-5	-3	-8		hsa-miR-342-5p	-7	-5.53663	-5.91371	-10.3673	-12.4861	-8.11759	-13.1623	-7.38273	-4.01267	-12.694		hsa-miR-342-5p	0	0	0	0	0	0	0	0	0	0		hsa-miR-342-5p	n/a	n/a	n/a	n/a	n/a	n/a	n/a	n/a	n/a
367	hsa-miR-345-5p	-8	-7	-9	-6	-7	-9	-8	-6	-6	-6		hsa-miR-345-5p	-8	-6.4594	-7.60334	-7.77551	-12.4861	-12.1764	-11.6998	-8.85928	-8.02535	-9.5205		hsa-miR-345-5p	0	0	0	0	0	0	0	0	0	0		hsa-miR-345-5p	n/a	n/a	n/a	n/a	n/a	n/a	n/a	n/a	n/a
368	hsa-miR-346	-8	-5	-7	-6	-7	-6	-5	-5	-6	-4		hsa-miR-346	-8	-4.61386	-5.91371	-7.77551	-12.4861	-8.11759	-7.31237	-7.38273	-8.02535	-6.347		hsa-miR-346	0	0	0	0	0	0	0	0	0	0		hsa-miR-346	n/a	n/a	n/a	n/a	n/a	n/a	n/a	n/a	n/a
369	hsa-miR-34b-3p	-4	-1	-3	0	-2	1	-4	-3	-6	-6		hsa-miR-34b-3p	-4	-0.922771	-2.53445	0	-3.56746	1.35293	-5.84989	-4.42964	-8.02535	-9.5205		hsa-miR-34b-3p	0	0	0	0	0	1.35293	0	0	0	0		hsa-miR-34b-3p	1	1	1	1	Only in Tum.	1	1	1	1		1	0
370	hsa-miR-34c-3p	-2	9	-9	-4	-4	-8	-6	6	-5	-2		hsa-miR-34c-3p	-2	8.30494	-7.60334	-5.18367	-7.13492	-10.8235	-8.77484	8.85928	-6.68779	-3.1735		hsa-miR-34c-3p	0	8.30494	0	0	0	0	0	8.85928	0	0		hsa-miR-34c-3p	Only in Tum.	1	1	1	1	1	Only in Tum.	1	1		2	0
371	hsa-miR-34c-5p	1	61	-5	2	-1	-3	-8	69	-6	-4		hsa-miR-34c-5p	1	56.289	-4.22408	2.59184	-1.78373	-4.0588	-11.6998	101.882	-8.02535	-6.347		hsa-miR-34c-5p	1	56.289	0	2.59184	0	0	0	101.882	0	0		hsa-miR-34c-5p	56.289	Lost in Tum.	2.59184	Lost in Tum.	Lost in Tum.	Lost in Tum.	101.882	Lost in Tum.	Lost in Tum.		3	6
372	hsa-miR-3605-5p	0	3	-5	-7	-3	-7	-6	-3	-6	-2		hsa-miR-3605-5p	0	2.76831	-4.22408	-9.07142	-5.35119	-9.47053	-8.77484	-4.42964	-8.02535	-3.1735		hsa-miR-3605-5p	0	2.76831	0	0	0	0	0	0	0	0		hsa-miR-3605-5p	Only in Tum.	1	1	1	1	1	1	1	1		1	0
373	hsa-miR-361-3p	30	42	35	27	69	28	55	41	43	88		hsa-miR-361-3p	30	38.7564	29.5685	34.9898	123.077	37.8821	80.436	60.5384	57.515	139.634		hsa-miR-361-3p	30	38.7564	29.5685	34.9898	123.077	37.8821	80.436	60.5384	57.515	139.634		hsa-miR-361-3p	1.29188	0.985618	1.16633	4.10258	1.26274	2.6812	2.01795	1.91717	4.65447		4	0
374	hsa-miR-361-5p	68	59	35	31	79	13	55	46	77	298		hsa-miR-361-5p	68	54.4435	29.5685	40.1735	140.915	17.5881	80.436	67.9211	102.992	472.852		hsa-miR-361-5p	68	54.4435	29.5685	40.1735	140.915	17.5881	80.436	67.9211	102.992	472.852		hsa-miR-361-5p	0.80064	0.434831	0.590786	2.07227	0.258649	1.18288	0.99884	1.51459	6.9537		2	2
375	hsa-miR-3614-5p	12	9	6	7	4	13	2	15	9	12		hsa-miR-3614-5p	12	8.30494	5.06889	9.07142	7.13492	17.5881	2.92495	22.1482	12.038	19.041		hsa-miR-3614-5p	12	8.30494	5.06889	9.07142	7.13492	17.5881	2.92495	22.1482	12.038	19.041		hsa-miR-3614-5p	0.692078	0.422408	0.755952	0.594577	1.46568	0.243746	1.84568	1.00317	1.58675		0	2
376	hsa-miR-362-3p	-4	-6	-3	1	-1	-4	-6	-1	-3	1		hsa-miR-362-3p	-4	-5.53663	-2.53445	1.29592	-1.78373	-5.41173	-8.77484	-1.47655	-4.01267	1.58675		hsa-miR-362-3p	0	0	0	1.29592	0	0	0	0	0	1.58675		hsa-miR-362-3p	1	1	Only in Tum.	1	1	1	1	1	Only in Tum.		2	0
377	hsa-miR-362-5p	34	6	30	9	29	1	8	6	31	46		hsa-miR-362-5p	34	5.53663	25.3445	11.6633	51.7282	1.35293	11.6998	8.85928	41.4643	72.9905		hsa-miR-362-5p	34	5.53663	25.3445	11.6633	51.7282	1.35293	11.6998	8.85928	41.4643	72.9905		hsa-miR-362-5p	0.162842	0.745425	0.343037	1.52142	0.0397921	0.344111	0.260567	1.21954	2.14678		1	5
378	hsa-miR-363-3p	-9	-9	21	-1	-9	-9	-1	-5	-9	-9		hsa-miR-363-3p	-9	-8.30494	17.7411	-1.29592	-16.0536	-12.1764	-1.46247	-7.38273	-12.038	-14.2808		hsa-miR-363-3p	0	0	17.7411	0	0	0	0	0	0	0		hsa-miR-363-3p	1	Only in Tum.	1	1	1	1	1	1	1		1	0
379	hsa-miR-365a-3p	-4	0	2	3	-2	-5	-5	0	-4	1		hsa-miR-365a-3p	-4	0	1.68963	3.88775	-3.56746	-6.76466	-7.31237	0	-5.35023	1.58675		hsa-miR-365a-3p	0	0	1.68963	3.88775	0	0	0	0	0	1.58675		hsa-miR-365a-3p	1	Only in Tum.	Only in Tum.	1	1	1	1	1	Only in Tum.		3	0
380	hsa-miR-367-3p	-5	-1	-3	-3	-5	-6	1	0	-4	-1		hsa-miR-367-3p	-5	-0.922771	-2.53445	-3.88775	-8.91865	-8.11759	1.46247	0	-5.35023	-1.58675		hsa-miR-367-3p	0	0	0	0	0	0	1.46247	0	0	0		hsa-miR-367-3p	1	1	1	1	1	Only in Tum.	1	1	1		1	0
381	hsa-miR-3676-3p	6	1	-7	-6	-7	-6	-7	-3	-5	-1		hsa-miR-3676-3p	6	0.922771	-5.91371	-7.77551	-12.4861	-8.11759	-10.2373	-4.42964	-6.68779	-1.58675		hsa-miR-3676-3p	6	0.922771	0	0	0	0	0	0	0	0		hsa-miR-3676-3p	0.153795	Lost in Tum.	Lost in Tum.	Lost in Tum.	Lost in Tum.	Lost in Tum.	Lost in Tum.	Lost in Tum.	Lost in Tum.		0	9
382	hsa-miR-369-3p	-3	-6	-4	-3	-3	-2	-5	-4	-1	-5		hsa-miR-369-3p	-3	-5.53663	-3.37926	-3.88775	-5.35119	-2.70586	-7.31237	-5.90618	-1.33756	-7.93375		hsa-miR-369-3p	0	0	0	0	0	0	0	0	0	0		hsa-miR-369-3p	n/a	n/a	n/a	n/a	n/a	n/a	n/a	n/a	n/a
383	hsa-miR-369-5p	-3	-1	-2	-4	-6	-5	-2	0	-4	-3		hsa-miR-369-5p	-3	-0.922771	-1.68963	-5.18367	-10.7024	-6.76466	-2.92495	0	-5.35023	-4.76025		hsa-miR-369-5p	0	0	0	0	0	0	0	0	0	0		hsa-miR-369-5p	n/a	n/a	n/a	n/a	n/a	n/a	n/a	n/a	n/a
384	hsa-miR-3690	-2	7	-2	-2	-5	-2	-1	4	-2	6		hsa-miR-3690	-2	6.4594	-1.68963	-2.59184	-8.91865	-2.70586	-1.46247	5.90618	-2.67512	9.5205		hsa-miR-3690	0	6.4594	0	0	0	0	0	5.90618	0	9.5205		hsa-miR-3690	Only in Tum.	1	1	1	1	1	Only in Tum.	1	Only in Tum.		3	0
385	hsa-miR-370	-3	-1	-5	-7	-3	-6	-2	-6	-3	-2		hsa-miR-370	-3	-0.922771	-4.22408	-9.07142	-5.35119	-8.11759	-2.92495	-8.85928	-4.01267	-3.1735		hsa-miR-370	0	0	0	0	0	0	0	0	0	0		hsa-miR-370	n/a	n/a	n/a	n/a	n/a	n/a	n/a	n/a	n/a
386	hsa-miR-371a-3p	6	2	-2	-3	15	2	-4	4	2	15		hsa-miR-371a-3p	6	1.84554	-1.68963	-3.88775	26.7559	2.70586	-5.84989	5.90618	2.67512	23.8013		hsa-miR-371a-3p	6	1.84554	0	0	26.7559	2.70586	0	5.90618	2.67512	23.8013		hsa-miR-371a-3p	0.30759	Lost in Tum.	Lost in Tum.	4.45932	0.450977	Lost in Tum.	0.984364	0.445853	3.96688		2	6
387	hsa-miR-371a-5p	-9	-4	-9	-6	-2	-9	-8	-9	-4	-7		hsa-miR-371a-5p	-9	-3.69109	-7.60334	-7.77551	-3.56746	-12.1764	-11.6998	-13.2889	-5.35023	-11.1073		hsa-miR-371a-5p	0	0	0	0	0	0	0	0	0	0		hsa-miR-371a-5p	n/a	n/a	n/a	n/a	n/a	n/a	n/a	n/a	n/a
388	hsa-miR-371b-3p	-4	-8	-6	-7	-8	-8	-6	-5	-6	-7		hsa-miR-371b-3p	-4	-7.38217	-5.06889	-9.07142	-14.2698	-10.8235	-8.77484	-7.38273	-8.02535	-11.1073		hsa-miR-371b-3p	0	0	0	0	0	0	0	0	0	0		hsa-miR-371b-3p	n/a	n/a	n/a	n/a	n/a	n/a	n/a	n/a	n/a
389	hsa-miR-371b-5p	-7	-7	-2	-9	-5	-5	-7	-5	-6	-4		hsa-miR-371b-5p	-7	-6.4594	-1.68963	-11.6633	-8.91865	-6.76466	-10.2373	-7.38273	-8.02535	-6.347		hsa-miR-371b-5p	0	0	0	0	0	0	0	0	0	0		hsa-miR-371b-5p	n/a	n/a	n/a	n/a	n/a	n/a	n/a	n/a	n/a
390	hsa-miR-372	-5	-3	-5	-4	-4	-8	-7	-2	-8	-6		hsa-miR-372	-5	-2.76831	-4.22408	-5.18367	-7.13492	-10.8235	-10.2373	-2.95309	-10.7005	-9.5205		hsa-miR-372	0	0	0	0	0	0	0	0	0	0		hsa-miR-372	n/a	n/a	n/a	n/a	n/a	n/a	n/a	n/a	n/a
391	hsa-miR-373-3p	-6	-4	-8	-7	-8	-2	-9	-9	-7	-4		hsa-miR-373-3p	-6	-3.69109	-6.75852	-9.07142	-14.2698	-2.70586	-13.1623	-13.2889	-9.3629	-6.347		hsa-miR-373-3p	0	0	0	0	0	0	0	0	0	0		hsa-miR-373-3p	n/a	n/a	n/a	n/a	n/a	n/a	n/a	n/a	n/a
392	hsa-miR-374a-5p	93	117	139	137	152	26	121	95	81	180		hsa-miR-374a-5p	93	107.964	117.429	177.541	271.127	35.1762	176.959	140.272	108.342	285.615		hsa-miR-374a-5p	93	107.964	117.429	177.541	271.127	35.1762	176.959	140.272	108.342	285.615		hsa-miR-374a-5p	1.16091	1.26268	1.90904	2.91534	0.378239	1.90279	1.5083	1.16497	3.07113		2	1
393	hsa-miR-374b-5p	18	47	37	20	36	4	30	23	39	119		hsa-miR-374b-5p	18	43.3702	31.2582	25.9184	64.2143	5.41173	43.8742	33.9606	52.1647	188.823		hsa-miR-374b-5p	18	43.3702	31.2582	25.9184	64.2143	5.41173	43.8742	33.9606	52.1647	188.823		hsa-miR-374b-5p	2.40946	1.73657	1.43991	3.56746	0.300652	2.43746	1.8867	2.89804	10.4902		5	1
394	hsa-miR-374c-5p	-7	-6	-5	-5	-7	-9	-4	-7	-6	-2		hsa-miR-374c-5p	-7	-5.53663	-4.22408	-6.47959	-12.4861	-12.1764	-5.84989	-10.3358	-8.02535	-3.1735		hsa-miR-374c-5p	0	0	0	0	0	0	0	0	0	0		hsa-miR-374c-5p	n/a	n/a	n/a	n/a	n/a	n/a	n/a	n/a	n/a
395	hsa-miR-375	-1	0	-1	-4	-3	-5	-7	-4	-2	4		hsa-miR-375	-1	0	-0.844815	-5.18367	-5.35119	-6.76466	-10.2373	-5.90618	-2.67512	6.347		hsa-miR-375	0	0	0	0	0	0	0	0	0	6.347		hsa-miR-375	1	1	1	1	1	1	1	1	Only in Tum.		1	0
396	hsa-miR-376a-3p	9	0	2	-4	4	6	-2	1	4	9		hsa-miR-376a-3p	9	0	1.68963	-5.18367	7.13492	8.11759	-2.92495	1.47655	5.35023	14.2808		hsa-miR-376a-3p	9	0	1.68963	0	7.13492	8.11759	0	1.47655	5.35023	14.2808		hsa-miR-376a-3p	Lost in Tum.	0.187737	Lost in Tum.	0.792769	0.901955	Lost in Tum.	0.164061	0.59447	1.58675		0	5
397	hsa-miR-376b	-3	9	-4	3	-4	5	-4	-4	-1	0		hsa-miR-376b	-3	8.30494	-3.37926	3.88775	-7.13492	6.76466	-5.84989	-5.90618	-1.33756	0		hsa-miR-376b	0	8.30494	0	3.88775	0	6.76466	0	0	0	0		hsa-miR-376b	Only in Tum.	1	Only in Tum.	1	Only in Tum.	1	1	1	1		3	0
398	hsa-miR-376c	8	-3	0	0	-5	0	-3	6	1	1		hsa-miR-376c	8	-2.76831	0	0	-8.91865	0	-4.38742	8.85928	1.33756	1.58675		hsa-miR-376c	8	0	0	0	0	0	0	8.85928	1.33756	1.58675		hsa-miR-376c	Lost in Tum.	Lost in Tum.	Lost in Tum.	Lost in Tum.	Lost in Tum.	Lost in Tum.	1.10741	0.167195	0.198344		0	8
399	hsa-miR-377-3p	0	-4	-3	-7	-5	-8	-3	-7	-4	0		hsa-miR-377-3p	0	-3.69109	-2.53445	-9.07142	-8.91865	-10.8235	-4.38742	-10.3358	-5.35023	0		hsa-miR-377-3p	0	0	0	0	0	0	0	0	0	0		hsa-miR-377-3p	n/a	n/a	n/a	n/a	n/a	n/a	n/a	n/a	n/a
400	hsa-miR-378a-3p+hsa-miR-378i	45	23	60	37	46	38	64	62	140	65		hsa-miR-378a-3p+hsa-miR-378i	45	21.2237	50.6889	47.949	82.0516	51.4114	93.5983	91.5459	187.258	103.139		hsa-miR-378a-3p+hsa-miR-378i	45	21.2237	50.6889	47.949	82.0516	51.4114	93.5983	91.5459	187.258	103.139		hsa-miR-378a-3p+hsa-miR-378i	0.471639	1.12642	1.06553	1.82337	1.14248	2.07996	2.03435	4.16129	2.29197		4	1
401	hsa-miR-378b	-6	11	-5	-1	0	-5	-6	-1	-3	-2		hsa-miR-378b	-6	10.1505	-4.22408	-1.29592	0	-6.76466	-8.77484	-1.47655	-4.01267	-3.1735		hsa-miR-378b	0	10.1505	0	0	0	0	0	0	0	0		hsa-miR-378b	Only in Tum.	1	1	1	1	1	1	1	1		1	0
402	hsa-miR-378c	-6	-2	-8	-4	-7	-9	-7	-9	-5	-5		hsa-miR-378c	-6	-1.84554	-6.75852	-5.18367	-12.4861	-12.1764	-10.2373	-13.2889	-6.68779	-7.93375		hsa-miR-378c	0	0	0	0	0	0	0	0	0	0		hsa-miR-378c	n/a	n/a	n/a	n/a	n/a	n/a	n/a	n/a	n/a
403	hsa-miR-378d	-6	-5	-7	-8	-3	-7	-5	-6	-4	-3		hsa-miR-378d	-6	-4.61386	-5.91371	-10.3673	-5.35119	-9.47053	-7.31237	-8.85928	-5.35023	-4.76025		hsa-miR-378d	0	0	0	0	0	0	0	0	0	0		hsa-miR-378d	n/a	n/a	n/a	n/a	n/a	n/a	n/a	n/a	n/a
404	hsa-miR-378e	16	50	4	13	42	8	6	23	20	73		hsa-miR-378e	16	46.1386	3.37926	16.8469	74.9167	10.8235	8.77484	33.9606	26.7512	115.833		hsa-miR-378e	16	46.1386	3.37926	16.8469	74.9167	10.8235	8.77484	33.9606	26.7512	115.833		hsa-miR-378e	2.88366	0.211204	1.05293	4.68229	0.676466	0.548428	2.12253	1.67195	7.23955		4	1
405	hsa-miR-378f	-4	-4	-1	-6	-3	-3	-2	3	-6	1		hsa-miR-378f	-4	-3.69109	-0.844815	-7.77551	-5.35119	-4.0588	-2.92495	4.42964	-8.02535	1.58675		hsa-miR-378f	0	0	0	0	0	0	0	4.42964	0	1.58675		hsa-miR-378f	1	1	1	1	1	1	Only in Tum.	1	Only in Tum.		2	0
406	hsa-miR-378g	9	-1	14	7	14	7	31	22	32	16		hsa-miR-378g	9	-0.922771	11.8274	9.07142	24.9722	9.47053	45.3367	32.484	42.8018	25.388		hsa-miR-378g	9	0	11.8274	9.07142	24.9722	9.47053	45.3367	32.484	42.8018	25.388		hsa-miR-378g	Lost in Tum.	1.31416	1.00794	2.77469	1.05228	5.03741	3.60933	4.75576	2.82089		5	1
407	hsa-miR-378h	-4	-4	-7	-5	-7	-7	-3	-8	1	0		hsa-miR-378h	-4	-3.69109	-5.91371	-6.47959	-12.4861	-9.47053	-4.38742	-11.8124	1.33756	0		hsa-miR-378h	0	0	0	0	0	0	0	0	1.33756	0		hsa-miR-378h	1	1	1	1	1	1	1	Only in Tum.	1		1	0
408	hsa-miR-379-5p	-4	-1	-4	-7	-6	-7	-6	0	1	-1		hsa-miR-379-5p	-4	-0.922771	-3.37926	-9.07142	-10.7024	-9.47053	-8.77484	0	1.33756	-1.58675		hsa-miR-379-5p	0	0	0	0	0	0	0	0	1.33756	0		hsa-miR-379-5p	1	1	1	1	1	1	1	Only in Tum.	1		1	0
409	hsa-miR-380-3p	-2	-2	1	-6	-4	-1	-3	-2	0	-4		hsa-miR-380-3p	-2	-1.84554	0.844815	-7.77551	-7.13492	-1.35293	-4.38742	-2.95309	0	-6.347		hsa-miR-380-3p	0	0	0.844815	0	0	0	0	0	0	0		hsa-miR-380-3p	1	Only in Tum.	1	1	1	1	1	1	1		1	0
410	hsa-miR-381	-5	-4	-2	-3	-6	-5	-4	-4	-2	-1		hsa-miR-381	-5	-3.69109	-1.68963	-3.88775	-10.7024	-6.76466	-5.84989	-5.90618	-2.67512	-1.58675		hsa-miR-381	0	0	0	0	0	0	0	0	0	0		hsa-miR-381	n/a	n/a	n/a	n/a	n/a	n/a	n/a	n/a	n/a
411	hsa-miR-382-5p	10	-2	3	1	-2	-2	3	3	3	8		hsa-miR-382-5p	10	-1.84554	2.53445	1.29592	-3.56746	-2.70586	4.38742	4.42964	4.01267	12.694		hsa-miR-382-5p	10	0	2.53445	1.29592	0	0	4.38742	4.42964	4.01267	12.694		hsa-miR-382-5p	Lost in Tum.	0.253445	0.129592	Lost in Tum.	Lost in Tum.	0.438742	0.442964	0.401267	1.2694		0	8
412	hsa-miR-383	1	-1	-3	-1	-5	3	3	0	-1	5		hsa-miR-383	1	-0.922771	-2.53445	-1.29592	-8.91865	4.0588	4.38742	0	-1.33756	7.93375		hsa-miR-383	1	0	0	0	0	4.0588	4.38742	0	0	7.93375		hsa-miR-383	Lost in Tum.	Lost in Tum.	Lost in Tum.	Lost in Tum.	4.0588	4.38742	Lost in Tum.	Lost in Tum.	7.93375		3	6
413	hsa-miR-384	-3	0	-7	-5	-2	-1	5	2	-3	-2		hsa-miR-384	-3	0	-5.91371	-6.47959	-3.56746	-1.35293	7.31237	2.95309	-4.01267	-3.1735		hsa-miR-384	0	0	0	0	0	0	7.31237	2.95309	0	0		hsa-miR-384	1	1	1	1	1	Only in Tum.	Only in Tum.	1	1		2	0
414	hsa-miR-3928	-3	-5	-1	-6	-1	0	-6	-3	-5	-5		hsa-miR-3928	-3	-4.61386	-0.844815	-7.77551	-1.78373	0	-8.77484	-4.42964	-6.68779	-7.93375		hsa-miR-3928	0	0	0	0	0	0	0	0	0	0		hsa-miR-3928	n/a	n/a	n/a	n/a	n/a	n/a	n/a	n/a	n/a
415	hsa-miR-3934	22	8	4	10	9	7	11	16	12	8		hsa-miR-3934	22	7.38217	3.37926	12.9592	16.0536	9.47053	16.0872	23.6247	16.0507	12.694		hsa-miR-3934	22	7.38217	3.37926	12.9592	16.0536	9.47053	16.0872	23.6247	16.0507	12.694		hsa-miR-3934	0.335553	0.153603	0.589054	0.729708	0.430478	0.731237	1.07385	0.729577	0.577		0	3
416	hsa-miR-409-3p	8	-1	-4	4	-3	4	-1	4	-3	11		hsa-miR-409-3p	8	-0.922771	-3.37926	5.18367	-5.35119	5.41173	-1.46247	5.90618	-4.01267	17.4543		hsa-miR-409-3p	8	0	0	5.18367	0	5.41173	0	5.90618	0	17.4543		hsa-miR-409-3p	Lost in Tum.	Lost in Tum.	0.647959	Lost in Tum.	0.676466	Lost in Tum.	0.738273	Lost in Tum.	2.18178		1	5
417	hsa-miR-409-5p	-4	-3	-6	-2	-4	-5	-3	-2	-5	-3		hsa-miR-409-5p	-4	-2.76831	-5.06889	-2.59184	-7.13492	-6.76466	-4.38742	-2.95309	-6.68779	-4.76025		hsa-miR-409-5p	0	0	0	0	0	0	0	0	0	0		hsa-miR-409-5p	n/a	n/a	n/a	n/a	n/a	n/a	n/a	n/a	n/a
418	hsa-miR-410	-3	4	1	-7	-2	-3	-3	-5	-4	-2		hsa-miR-410	-3	3.69109	0.844815	-9.07142	-3.56746	-4.0588	-4.38742	-7.38273	-5.35023	-3.1735		hsa-miR-410	0	3.69109	0.844815	0	0	0	0	0	0	0		hsa-miR-410	Only in Tum.	Only in Tum.	1	1	1	1	1	1	1		2	0
419	hsa-miR-411-5p	-1	2	-4	-6	3	-5	-1	-1	-6	-1		hsa-miR-411-5p	-1	1.84554	-3.37926	-7.77551	5.35119	-6.76466	-1.46247	-1.47655	-8.02535	-1.58675		hsa-miR-411-5p	0	1.84554	0	0	5.35119	0	0	0	0	0		hsa-miR-411-5p	Only in Tum.	1	1	Only in Tum.	1	1	1	1	1		2	0
420	hsa-miR-412	0	-6	-5	0	-6	-4	-1	-3	-2	4		hsa-miR-412	0	-5.53663	-4.22408	0	-10.7024	-5.41173	-1.46247	-4.42964	-2.67512	6.347		hsa-miR-412	0	0	0	0	0	0	0	0	0	6.347		hsa-miR-412	1	1	1	1	1	1	1	1	Only in Tum.		1	0
421	hsa-miR-421	5	5	-1	-4	-2	-4	-4	1	5	8		hsa-miR-421	5	4.61386	-0.844815	-5.18367	-3.56746	-5.41173	-5.84989	1.47655	6.68779	12.694		hsa-miR-421	5	4.61386	0	0	0	0	0	1.47655	6.68779	12.694		hsa-miR-421	0.922771	Lost in Tum.	Lost in Tum.	Lost in Tum.	Lost in Tum.	Lost in Tum.	0.295309	1.33756	2.5388		1	6
422	hsa-miR-422a	-3	-3	3	5	-2	-2	-5	-4	-1	-2		hsa-miR-422a	-3	-2.76831	2.53445	6.47959	-3.56746	-2.70586	-7.31237	-5.90618	-1.33756	-3.1735		hsa-miR-422a	0	0	2.53445	6.47959	0	0	0	0	0	0		hsa-miR-422a	1	Only in Tum.	Only in Tum.	1	1	1	1	1	1		2	0
423	hsa-miR-423-3p	2	9	-3	2	1	-7	-4	3	1	29		hsa-miR-423-3p	2	8.30494	-2.53445	2.59184	1.78373	-9.47053	-5.84989	4.42964	1.33756	46.0158		hsa-miR-423-3p	2	8.30494	0	2.59184	1.78373	0	0	4.42964	1.33756	46.0158		hsa-miR-423-3p	4.15247	Lost in Tum.	1.29592	0.891865	Lost in Tum.	Lost in Tum.	2.21482	0.668779	23.0079		3	3
424	hsa-miR-423-5p	6	43	21	26	28	27	7	2	32	118		hsa-miR-423-5p	6	39.6792	17.7411	33.6939	49.9444	36.5292	10.2373	2.95309	42.8018	187.237		hsa-miR-423-5p	6	39.6792	17.7411	33.6939	49.9444	36.5292	10.2373	2.95309	42.8018	187.237		hsa-miR-423-5p	6.61319	2.95685	5.61564	8.32407	6.08819	1.70622	0.492182	7.13364	31.2061		7	1
425	hsa-miR-424-5p	10	-2	1	4	2	9	8	-1	64	11		hsa-miR-424-5p	10	-1.84554	0.844815	5.18367	3.56746	12.1764	11.6998	-1.47655	85.6037	17.4543		hsa-miR-424-5p	10	0	0.844815	5.18367	3.56746	12.1764	11.6998	0	85.6037	17.4543		hsa-miR-424-5p	Lost in Tum.	0.0844815	0.518367	0.356746	1.21764	1.16998	Lost in Tum.	8.56037	1.74543		1	4
426	hsa-miR-425-5p	5	7	-4	2	8	-4	-2	19	1	21		hsa-miR-425-5p	5	6.4594	-3.37926	2.59184	14.2698	-5.41173	-2.92495	28.0544	1.33756	33.3218		hsa-miR-425-5p	5	6.4594	0	2.59184	14.2698	0	0	28.0544	1.33756	33.3218		hsa-miR-425-5p	1.29188	Lost in Tum.	0.518367	2.85397	Lost in Tum.	Lost in Tum.	5.61087	0.267512	6.66435		3	4
427	hsa-miR-4284	32	25	-6	1	9	-5	-6	32	-5	0		hsa-miR-4284	32	23.0693	-5.06889	1.29592	16.0536	-6.76466	-8.77484	47.2495	-6.68779	0		hsa-miR-4284	32	23.0693	0	1.29592	16.0536	0	0	47.2495	0	0		hsa-miR-4284	0.720915	Lost in Tum.	0.0404974	0.501674	Lost in Tum.	Lost in Tum.	1.47655	Lost in Tum.	Lost in Tum.		0	6
428	hsa-miR-4286	3949	2549	149	493	1363	382	245	2915	44	66		hsa-miR-4286	3949	2352.14	125.877	638.887	2431.22	516.82	358.306	4304.13	58.8525	104.726		hsa-miR-4286	3949	2352.14	125.877	638.887	2431.22	516.82	358.306	4304.13	58.8525	104.726		hsa-miR-4286	0.59563	0.0318758	0.161785	0.615656	0.130874	0.0907333	1.08993	0.0149031	0.0265195		0	6
429	hsa-miR-429	6	-4	-3	-8	-6	-1	-7	0	-3	-3		hsa-miR-429	6	-3.69109	-2.53445	-10.3673	-10.7024	-1.35293	-10.2373	0	-4.01267	-4.76025		hsa-miR-429	6	0	0	0	0	0	0	0	0	0		hsa-miR-429	Lost in Tum.	Lost in Tum.	Lost in Tum.	Lost in Tum.	Lost in Tum.	Lost in Tum.	Lost in Tum.	Lost in Tum.	Lost in Tum.		0	9
430	hsa-miR-431-5p	0	-2	1	2	-6	2	-7	2	0	-4		hsa-miR-431-5p	0	-1.84554	0.844815	2.59184	-10.7024	2.70586	-10.2373	2.95309	0	-6.347		hsa-miR-431-5p	0	0	0.844815	2.59184	0	2.70586	0	2.95309	0	0		hsa-miR-431-5p	1	Only in Tum.	Only in Tum.	1	Only in Tum.	1	Only in Tum.	1	1		4	0
431	hsa-miR-432-5p	3	-5	-2	-8	-1	-6	-1	-2	-2	2		hsa-miR-432-5p	3	-4.61386	-1.68963	-10.3673	-1.78373	-8.11759	-1.46247	-2.95309	-2.67512	3.1735		hsa-miR-432-5p	3	0	0	0	0	0	0	0	0	3.1735		hsa-miR-432-5p	Lost in Tum.	Lost in Tum.	Lost in Tum.	Lost in Tum.	Lost in Tum.	Lost in Tum.	Lost in Tum.	Lost in Tum.	1.05783		0	8
432	hsa-miR-433	4	2	1	4	-1	-7	-4	-4	-1	2		hsa-miR-433	4	1.84554	0.844815	5.18367	-1.78373	-9.47053	-5.84989	-5.90618	-1.33756	3.1735		hsa-miR-433	4	1.84554	0.844815	5.18367	0	0	0	0	0	3.1735		hsa-miR-433	0.461386	0.211204	1.29592	Lost in Tum.	Lost in Tum.	Lost in Tum.	Lost in Tum.	Lost in Tum.	0.793375		0	7
433	hsa-miR-4421	-2	1	-4	-2	-1	-3	2	0	-1	-2		hsa-miR-4421	-2	0.922771	-3.37926	-2.59184	-1.78373	-4.0588	2.92495	0	-1.33756	-3.1735		hsa-miR-4421	0	0.922771	0	0	0	0	2.92495	0	0	0		hsa-miR-4421	Only in Tum.	1	1	1	1	Only in Tum.	1	1	1		2	0
434	hsa-miR-4425	-6	-6	-1	2	-2	-7	-3	-4	-8	-6		hsa-miR-4425	-6	-5.53663	-0.844815	2.59184	-3.56746	-9.47053	-4.38742	-5.90618	-10.7005	-9.5205		hsa-miR-4425	0	0	0	2.59184	0	0	0	0	0	0		hsa-miR-4425	1	1	Only in Tum.	1	1	1	1	1	1		1	0
435	hsa-miR-4431	-5	-3	-7	1	-6	-5	0	-8	-3	-4		hsa-miR-4431	-5	-2.76831	-5.91371	1.29592	-10.7024	-6.76466	0	-11.8124	-4.01267	-6.347		hsa-miR-4431	0	0	0	1.29592	0	0	0	0	0	0		hsa-miR-4431	1	1	Only in Tum.	1	1	1	1	1	1		1	0
436	hsa-miR-4435	-1	-4	-4	-4	-7	-7	-6	-4	-8	-7		hsa-miR-4435	-1	-3.69109	-3.37926	-5.18367	-12.4861	-9.47053	-8.77484	-5.90618	-10.7005	-11.1073		hsa-miR-4435	0	0	0	0	0	0	0	0	0	0		hsa-miR-4435	n/a	n/a	n/a	n/a	n/a	n/a	n/a	n/a	n/a
437	hsa-miR-4443	-9	-9	2	-3	-9	-9	-7	-9	9	18		hsa-miR-4443	-9	-8.30494	1.68963	-3.88775	-16.0536	-12.1764	-10.2373	-13.2889	12.038	28.5615		hsa-miR-4443	0	0	1.68963	0	0	0	0	0	12.038	28.5615		hsa-miR-4443	1	Only in Tum.	1	1	1	1	1	Only in Tum.	Only in Tum.		3	0
438	hsa-miR-4448	-2	0	-3	0	-1	-4	-1	-4	-1	4		hsa-miR-4448	-2	0	-2.53445	0	-1.78373	-5.41173	-1.46247	-5.90618	-1.33756	6.347		hsa-miR-4448	0	0	0	0	0	0	0	0	0	6.347		hsa-miR-4448	1	1	1	1	1	1	1	1	Only in Tum.		1	0
439	hsa-miR-4451	-5	-2	-5	-4	4	-7	-2	1	-5	-8		hsa-miR-4451	-5	-1.84554	-4.22408	-5.18367	7.13492	-9.47053	-2.92495	1.47655	-6.68779	-12.694		hsa-miR-4451	0	0	0	0	7.13492	0	0	1.47655	0	0		hsa-miR-4451	1	1	1	Only in Tum.	1	1	Only in Tum.	1	1		2	0
440	hsa-miR-4454	2762	34587	8253	7763	7855	12159	4947	6554	4545	19021		hsa-miR-4454	2762	31915.9	6972.26	10060.2	14011.2	16450.3	7234.86	9677.28	6079.2	30181.6		hsa-miR-4454	2762	31915.9	6972.26	10060.2	14011.2	16450.3	7234.86	9677.28	6079.2	30181.6		hsa-miR-4454	11.5554	2.52435	3.64236	5.07285	5.95594	2.61943	3.50372	2.20101	10.9274		9	0
441	hsa-miR-4455	0	8	0	11	4	3	7	9	3	7		hsa-miR-4455	0	7.38217	0	14.2551	7.13492	4.0588	10.2373	13.2889	4.01267	11.1073		hsa-miR-4455	0	7.38217	0	14.2551	7.13492	4.0588	10.2373	13.2889	4.01267	11.1073		hsa-miR-4455	Only in Tum.	1	Only in Tum.	Only in Tum.	Only in Tum.	Only in Tum.	Only in Tum.	Only in Tum.	Only in Tum.		8	0
442	hsa-miR-4458	0	-1	0	6	5	-5	1	-4	0	-4		hsa-miR-4458	0	-0.922771	0	7.77551	8.91865	-6.76466	1.46247	-5.90618	0	-6.347		hsa-miR-4458	0	0	0	7.77551	8.91865	0	1.46247	0	0	0		hsa-miR-4458	1	1	Only in Tum.	Only in Tum.	1	Only in Tum.	1	1	1		3	0
443	hsa-miR-4461	1	0	0	0	0	8	4	2	-1	2		hsa-miR-4461	1	0	0	0	0	10.8235	5.84989	2.95309	-1.33756	3.1735		hsa-miR-4461	1	0	0	0	0	10.8235	5.84989	2.95309	0	3.1735		hsa-miR-4461	Lost in Tum.	Lost in Tum.	Lost in Tum.	Lost in Tum.	10.8235	5.84989	2.95309	Lost in Tum.	3.1735		4	5
444	hsa-miR-448	-3	-4	-3	1	-4	1	-2	-2	-4	1		hsa-miR-448	-3	-3.69109	-2.53445	1.29592	-7.13492	1.35293	-2.92495	-2.95309	-5.35023	1.58675		hsa-miR-448	0	0	0	1.29592	0	1.35293	0	0	0	1.58675		hsa-miR-448	1	1	Only in Tum.	1	Only in Tum.	1	1	1	Only in Tum.		3	0
445	hsa-miR-4484	-8	-9	-9	-6	-5	-2	-6	-7	-6	-8		hsa-miR-4484	-8	-8.30494	-7.60334	-7.77551	-8.91865	-2.70586	-8.77484	-10.3358	-8.02535	-12.694		hsa-miR-4484	0	0	0	0	0	0	0	0	0	0		hsa-miR-4484	n/a	n/a	n/a	n/a	n/a	n/a	n/a	n/a	n/a
446	hsa-miR-4485	-7	-4	-5	-7	-1	-3	-7	-9	-8	-3		hsa-miR-4485	-7	-3.69109	-4.22408	-9.07142	-1.78373	-4.0588	-10.2373	-13.2889	-10.7005	-4.76025		hsa-miR-4485	0	0	0	0	0	0	0	0	0	0		hsa-miR-4485	n/a	n/a	n/a	n/a	n/a	n/a	n/a	n/a	n/a
447	hsa-miR-4488	5	-4	-1	-2	-1	-4	-4	6	0	9		hsa-miR-4488	5	-3.69109	-0.844815	-2.59184	-1.78373	-5.41173	-5.84989	8.85928	0	14.2808		hsa-miR-4488	5	0	0	0	0	0	0	8.85928	0	14.2808		hsa-miR-4488	Lost in Tum.	Lost in Tum.	Lost in Tum.	Lost in Tum.	Lost in Tum.	Lost in Tum.	1.77186	Lost in Tum.	2.85615		1	7
448	hsa-miR-449a	-1	-6	-5	1	-4	1	-4	-4	-3	-5		hsa-miR-449a	-1	-5.53663	-4.22408	1.29592	-7.13492	1.35293	-5.84989	-5.90618	-4.01267	-7.93375		hsa-miR-449a	0	0	0	1.29592	0	1.35293	0	0	0	0		hsa-miR-449a	1	1	Only in Tum.	1	Only in Tum.	1	1	1	1		2	0
449	hsa-miR-449b-5p	-5	-6	-2	-5	-5	-2	-7	-1	-4	-4		hsa-miR-449b-5p	-5	-5.53663	-1.68963	-6.47959	-8.91865	-2.70586	-10.2373	-1.47655	-5.35023	-6.347		hsa-miR-449b-5p	0	0	0	0	0	0	0	0	0	0		hsa-miR-449b-5p	n/a	n/a	n/a	n/a	n/a	n/a	n/a	n/a	n/a
450	hsa-miR-449c-5p	-6	0	-1	-4	-2	-9	-1	-4	-5	-8		hsa-miR-449c-5p	-6	0	-0.844815	-5.18367	-3.56746	-12.1764	-1.46247	-5.90618	-6.68779	-12.694		hsa-miR-449c-5p	0	0	0	0	0	0	0	0	0	0		hsa-miR-449c-5p	n/a	n/a	n/a	n/a	n/a	n/a	n/a	n/a	n/a
451	hsa-miR-4508	-7	-4	-7	-3	-7	-7	-8	-6	-6	-8		hsa-miR-4508	-7	-3.69109	-5.91371	-3.88775	-12.4861	-9.47053	-11.6998	-8.85928	-8.02535	-12.694		hsa-miR-4508	0	0	0	0	0	0	0	0	0	0		hsa-miR-4508	n/a	n/a	n/a	n/a	n/a	n/a	n/a	n/a	n/a
452	hsa-miR-450a-5p	19	30	-3	32	28	17	20	8	67	73		hsa-miR-450a-5p	19	27.6831	-2.53445	41.4694	49.9444	22.9998	29.2495	11.8124	89.6164	115.833		hsa-miR-450a-5p	19	27.6831	0	41.4694	49.9444	22.9998	29.2495	11.8124	89.6164	115.833		hsa-miR-450a-5p	1.45701	Lost in Tum.	2.1826	2.62865	1.21052	1.53945	0.621704	4.71665	6.09646		4	1
453	hsa-miR-450b-3p	-5	-1	1	-3	-7	-4	0	4	-5	-2		hsa-miR-450b-3p	-5	-0.922771	0.844815	-3.88775	-12.4861	-5.41173	0	5.90618	-6.68779	-3.1735		hsa-miR-450b-3p	0	0	0.844815	0	0	0	0	5.90618	0	0		hsa-miR-450b-3p	1	Only in Tum.	1	1	1	1	Only in Tum.	1	1		2	0
454	hsa-miR-450b-5p	0	-1	-4	-4	-1	-3	3	-1	3	-2		hsa-miR-450b-5p	0	-0.922771	-3.37926	-5.18367	-1.78373	-4.0588	4.38742	-1.47655	4.01267	-3.1735		hsa-miR-450b-5p	0	0	0	0	0	0	4.38742	0	4.01267	0		hsa-miR-450b-5p	1	1	1	1	1	Only in Tum.	1	Only in Tum.	1		2	0
455	hsa-miR-4516	3	9	-6	2	14	7	-3	3	-3	14		hsa-miR-4516	3	8.30494	-5.06889	2.59184	24.9722	9.47053	-4.38742	4.42964	-4.01267	22.2145		hsa-miR-4516	3	8.30494	0	2.59184	24.9722	9.47053	0	4.42964	0	22.2145		hsa-miR-4516	2.76831	Lost in Tum.	0.863945	8.32407	3.15684	Lost in Tum.	1.47655	Lost in Tum.	7.40483		4	3
456	hsa-miR-451a	380	119	1331	4596	374	28	416	299	273	789		hsa-miR-451a	380	109.81	1124.45	5956.04	667.115	37.8821	608.389	441.487	365.153	1251.95		hsa-miR-451a	380	109.81	1124.45	5956.04	667.115	37.8821	608.389	441.487	365.153	1251.95		hsa-miR-451a	0.288973	2.95908	15.6738	1.75557	0.0996897	1.60102	1.16181	0.960929	3.29459		3	2
457	hsa-miR-452-5p	-4	-9	-8	-5	-7	-3	-5	-3	-8	-7		hsa-miR-452-5p	-4	-8.30494	-6.75852	-6.47959	-12.4861	-4.0588	-7.31237	-4.42964	-10.7005	-11.1073		hsa-miR-452-5p	0	0	0	0	0	0	0	0	0	0		hsa-miR-452-5p	n/a	n/a	n/a	n/a	n/a	n/a	n/a	n/a	n/a
458	hsa-miR-4521	-5	-3	-5	-5	-3	0	-5	6	-1	-3		hsa-miR-4521	-5	-2.76831	-4.22408	-6.47959	-5.35119	0	-7.31237	8.85928	-1.33756	-4.76025		hsa-miR-4521	0	0	0	0	0	0	0	8.85928	0	0		hsa-miR-4521	1	1	1	1	1	1	Only in Tum.	1	1		1	0
459	hsa-miR-4531	-2	-2	-5	-3	3	-6	-7	-2	-5	-1		hsa-miR-4531	-2	-1.84554	-4.22408	-3.88775	5.35119	-8.11759	-10.2373	-2.95309	-6.68779	-1.58675		hsa-miR-4531	0	0	0	0	5.35119	0	0	0	0	0		hsa-miR-4531	1	1	1	Only in Tum.	1	1	1	1	1		1	0
460	hsa-miR-4532	4	-4	-1	-3	-3	6	-5	4	-1	2		hsa-miR-4532	4	-3.69109	-0.844815	-3.88775	-5.35119	8.11759	-7.31237	5.90618	-1.33756	3.1735		hsa-miR-4532	4	0	0	0	0	8.11759	0	5.90618	0	3.1735		hsa-miR-4532	Lost in Tum.	Lost in Tum.	Lost in Tum.	Lost in Tum.	2.0294	Lost in Tum.	1.47655	Lost in Tum.	0.793375		1	6
461	hsa-miR-454-3p	-6	-3	-7	-7	0	-5	-6	3	-3	5		hsa-miR-454-3p	-6	-2.76831	-5.91371	-9.07142	0	-6.76466	-8.77484	4.42964	-4.01267	7.93375		hsa-miR-454-3p	0	0	0	0	0	0	0	4.42964	0	7.93375		hsa-miR-454-3p	1	1	1	1	1	1	Only in Tum.	1	Only in Tum.		2	0
462	hsa-miR-455-3p	4	-8	-2	-7	-5	-4	-4	-7	3	35		hsa-miR-455-3p	4	-7.38217	-1.68963	-9.07142	-8.91865	-5.41173	-5.84989	-10.3358	4.01267	55.5363		hsa-miR-455-3p	4	0	0	0	0	0	0	0	4.01267	55.5363		hsa-miR-455-3p	Lost in Tum.	Lost in Tum.	Lost in Tum.	Lost in Tum.	Lost in Tum.	Lost in Tum.	Lost in Tum.	1.00317	13.8841		1	7
463	hsa-miR-455-5p	9	0	16	12	24	-7	5	0	21	71		hsa-miR-455-5p	9	0	13.517	15.551	42.8095	-9.47053	7.31237	0	28.0887	112.659		hsa-miR-455-5p	9	0	13.517	15.551	42.8095	0	7.31237	0	28.0887	112.659		hsa-miR-455-5p	Lost in Tum.	1.50189	1.72789	4.75661	Lost in Tum.	0.812485	Lost in Tum.	3.12097	12.5177		3	3
464	hsa-miR-4647	1	-5	-2	5	-5	-6	1	4	2	-3		hsa-miR-4647	1	-4.61386	-1.68963	6.47959	-8.91865	-8.11759	1.46247	5.90618	2.67512	-4.76025		hsa-miR-4647	1	0	0	6.47959	0	0	1.46247	5.90618	2.67512	0		hsa-miR-4647	Lost in Tum.	Lost in Tum.	6.47959	Lost in Tum.	Lost in Tum.	1.46247	5.90618	2.67512	Lost in Tum.		3	5
465	hsa-miR-4741	-2	-2	-2	2	-5	4	1	-1	-2	3		hsa-miR-4741	-2	-1.84554	-1.68963	2.59184	-8.91865	5.41173	1.46247	-1.47655	-2.67512	4.76025		hsa-miR-4741	0	0	0	2.59184	0	5.41173	1.46247	0	0	4.76025		hsa-miR-4741	1	1	Only in Tum.	1	Only in Tum.	Only in Tum.	1	1	Only in Tum.		4	0
466	hsa-miR-4792	1	-5	-3	0	-2	0	-5	6	-7	1		hsa-miR-4792	1	-4.61386	-2.53445	0	-3.56746	0	-7.31237	8.85928	-9.3629	1.58675		hsa-miR-4792	1	0	0	0	0	0	0	8.85928	0	1.58675		hsa-miR-4792	Lost in Tum.	Lost in Tum.	Lost in Tum.	Lost in Tum.	Lost in Tum.	Lost in Tum.	8.85928	Lost in Tum.	1.58675		1	7
467	hsa-miR-483-3p	-4	3	5	-3	-2	-5	-4	1	-6	3		hsa-miR-483-3p	-4	2.76831	4.22408	-3.88775	-3.56746	-6.76466	-5.84989	1.47655	-8.02535	4.76025		hsa-miR-483-3p	0	2.76831	4.22408	0	0	0	0	1.47655	0	4.76025		hsa-miR-483-3p	Only in Tum.	Only in Tum.	1	1	1	1	Only in Tum.	1	Only in Tum.		4	0
468	hsa-miR-483-5p	-3	-1	3	-1	-5	-2	-5	1	-2	1		hsa-miR-483-5p	-3	-0.922771	2.53445	-1.29592	-8.91865	-2.70586	-7.31237	1.47655	-2.67512	1.58675		hsa-miR-483-5p	0	0	2.53445	0	0	0	0	1.47655	0	1.58675		hsa-miR-483-5p	1	Only in Tum.	1	1	1	1	Only in Tum.	1	Only in Tum.		3	0
469	hsa-miR-484	2	2	-6	4	-3	-2	-3	5	3	10		hsa-miR-484	2	1.84554	-5.06889	5.18367	-5.35119	-2.70586	-4.38742	7.38273	4.01267	15.8675		hsa-miR-484	2	1.84554	0	5.18367	0	0	0	7.38273	4.01267	15.8675		hsa-miR-484	0.922771	Lost in Tum.	2.59184	Lost in Tum.	Lost in Tum.	Lost in Tum.	3.69137	2.00634	7.93375		4	4
470	hsa-miR-485-3p	-2	-3	-8	-5	-4	-5	-5	-3	-1	-4		hsa-miR-485-3p	-2	-2.76831	-6.75852	-6.47959	-7.13492	-6.76466	-7.31237	-4.42964	-1.33756	-6.347		hsa-miR-485-3p	0	0	0	0	0	0	0	0	0	0		hsa-miR-485-3p	n/a	n/a	n/a	n/a	n/a	n/a	n/a	n/a	n/a
471	hsa-miR-485-5p	-9	-3	-3	-5	2	-7	-4	1	-3	-3		hsa-miR-485-5p	-9	-2.76831	-2.53445	-6.47959	3.56746	-9.47053	-5.84989	1.47655	-4.01267	-4.76025		hsa-miR-485-5p	0	0	0	0	3.56746	0	0	1.47655	0	0		hsa-miR-485-5p	1	1	1	Only in Tum.	1	1	Only in Tum.	1	1		2	0
472	hsa-miR-486-3p	-5	-1	1	-4	3	-5	0	0	2	4		hsa-miR-486-3p	-5	-0.922771	0.844815	-5.18367	5.35119	-6.76466	0	0	2.67512	6.347		hsa-miR-486-3p	0	0	0.844815	0	5.35119	0	0	0	2.67512	6.347		hsa-miR-486-3p	1	Only in Tum.	1	Only in Tum.	1	1	1	Only in Tum.	Only in Tum.		4	0
473	hsa-miR-487a	-1	-1	-2	1	-5	-5	-3	0	-4	-4		hsa-miR-487a	-1	-0.922771	-1.68963	1.29592	-8.91865	-6.76466	-4.38742	0	-5.35023	-6.347		hsa-miR-487a	0	0	0	1.29592	0	0	0	0	0	0		hsa-miR-487a	1	1	Only in Tum.	1	1	1	1	1	1		1	0
474	hsa-miR-487b	-1	0	2	-4	-8	-9	-3	-6	-3	4		hsa-miR-487b	-1	0	1.68963	-5.18367	-14.2698	-12.1764	-4.38742	-8.85928	-4.01267	6.347		hsa-miR-487b	0	0	1.68963	0	0	0	0	0	0	6.347		hsa-miR-487b	1	Only in Tum.	1	1	1	1	1	1	Only in Tum.		2	0
475	hsa-miR-488-3p	-8	-6	-8	-6	-9	-7	-9	-7	-9	-4		hsa-miR-488-3p	-8	-5.53663	-6.75852	-7.77551	-16.0536	-9.47053	-13.1623	-10.3358	-12.038	-6.347		hsa-miR-488-3p	0	0	0	0	0	0	0	0	0	0		hsa-miR-488-3p	n/a	n/a	n/a	n/a	n/a	n/a	n/a	n/a	n/a
476	hsa-miR-489	18	14	39	-3	8	1	16	7	-4	53		hsa-miR-489	18	12.9188	32.9478	-3.88775	14.2698	1.35293	23.3996	10.3358	-5.35023	84.0978		hsa-miR-489	18	12.9188	32.9478	0	14.2698	1.35293	23.3996	10.3358	0	84.0978		hsa-miR-489	0.717711	1.83043	Lost in Tum.	0.792769	0.0751629	1.29998	0.574212	Lost in Tum.	4.6721		1	3
477	hsa-miR-490-3p	-7	-5	-6	-7	-5	-9	-6	-4	-7	-1		hsa-miR-490-3p	-7	-4.61386	-5.06889	-9.07142	-8.91865	-12.1764	-8.77484	-5.90618	-9.3629	-1.58675		hsa-miR-490-3p	0	0	0	0	0	0	0	0	0	0		hsa-miR-490-3p	n/a	n/a	n/a	n/a	n/a	n/a	n/a	n/a	n/a
478	hsa-miR-490-5p	-4	3	-2	5	-5	-2	5	4	0	-5		hsa-miR-490-5p	-4	2.76831	-1.68963	6.47959	-8.91865	-2.70586	7.31237	5.90618	0	-7.93375		hsa-miR-490-5p	0	2.76831	0	6.47959	0	0	7.31237	5.90618	0	0		hsa-miR-490-5p	Only in Tum.	1	Only in Tum.	1	1	Only in Tum.	Only in Tum.	1	1		4	0
479	hsa-miR-491-3p	-2	-8	-2	-1	-5	0	-5	-7	-2	1		hsa-miR-491-3p	-2	-7.38217	-1.68963	-1.29592	-8.91865	0	-7.31237	-10.3358	-2.67512	1.58675		hsa-miR-491-3p	0	0	0	0	0	0	0	0	0	1.58675		hsa-miR-491-3p	1	1	1	1	1	1	1	1	Only in Tum.		1	0
480	hsa-miR-491-5p	0	-4	-5	-3	3	-7	-6	-2	1	1		hsa-miR-491-5p	0	-3.69109	-4.22408	-3.88775	5.35119	-9.47053	-8.77484	-2.95309	1.33756	1.58675		hsa-miR-491-5p	0	0	0	0	5.35119	0	0	0	1.33756	1.58675		hsa-miR-491-5p	1	1	1	Only in Tum.	1	1	1	Only in Tum.	Only in Tum.		3	0
481	hsa-miR-492	-3	0	-2	-7	-7	-7	0	-1	-4	-4		hsa-miR-492	-3	0	-1.68963	-9.07142	-12.4861	-9.47053	0	-1.47655	-5.35023	-6.347		hsa-miR-492	0	0	0	0	0	0	0	0	0	0		hsa-miR-492	n/a	n/a	n/a	n/a	n/a	n/a	n/a	n/a	n/a
482	hsa-miR-493-3p	-2	-1	-2	-2	-4	-4	-2	-2	0	-2		hsa-miR-493-3p	-2	-0.922771	-1.68963	-2.59184	-7.13492	-5.41173	-2.92495	-2.95309	0	-3.1735		hsa-miR-493-3p	0	0	0	0	0	0	0	0	0	0		hsa-miR-493-3p	n/a	n/a	n/a	n/a	n/a	n/a	n/a	n/a	n/a
483	hsa-miR-494	8	78	16	-1	22	19	-1	9	1	33		hsa-miR-494	8	71.9762	13.517	-1.29592	39.2421	25.7057	-1.46247	13.2889	1.33756	52.3628		hsa-miR-494	8	71.9762	13.517	0	39.2421	25.7057	0	13.2889	1.33756	52.3628		hsa-miR-494	8.99702	1.68963	Lost in Tum.	4.90526	3.21321	Lost in Tum.	1.66111	0.167195	6.54534		4	3
484	hsa-miR-495	14	-3	-6	-3	-5	-1	-5	5	1	17		hsa-miR-495	14	-2.76831	-5.06889	-3.88775	-8.91865	-1.35293	-7.31237	7.38273	1.33756	26.9748		hsa-miR-495	14	0	0	0	0	0	0	7.38273	1.33756	26.9748		hsa-miR-495	Lost in Tum.	Lost in Tum.	Lost in Tum.	Lost in Tum.	Lost in Tum.	Lost in Tum.	0.527338	0.0955398	1.92677		0	7
485	hsa-miR-496	-2	0	-8	-9	-5	-3	-9	-6	-5	-8		hsa-miR-496	-2	0	-6.75852	-11.6633	-8.91865	-4.0588	-13.1623	-8.85928	-6.68779	-12.694		hsa-miR-496	0	0	0	0	0	0	0	0	0	0		hsa-miR-496	n/a	n/a	n/a	n/a	n/a	n/a	n/a	n/a	n/a
486	hsa-miR-497-5p	35	-1	13	-1	4	-4	27	-6	19	88		hsa-miR-497-5p	35	-0.922771	10.9826	-1.29592	7.13492	-5.41173	39.4868	-8.85928	25.4136	139.634		hsa-miR-497-5p	35	0	10.9826	0	7.13492	0	39.4868	0	25.4136	139.634		hsa-miR-497-5p	Lost in Tum.	0.313789	Lost in Tum.	0.203855	Lost in Tum.	1.12819	Lost in Tum.	0.726103	3.98954		1	6
487	hsa-miR-498	-3	3	-3	-4	-8	-1	-6	-4	-6	-5		hsa-miR-498	-3	2.76831	-2.53445	-5.18367	-14.2698	-1.35293	-8.77484	-5.90618	-8.02535	-7.93375		hsa-miR-498	0	2.76831	0	0	0	0	0	0	0	0		hsa-miR-498	Only in Tum.	1	1	1	1	1	1	1	1		1	0
488	hsa-miR-499a-3p	-6	0	-7	0	-8	-7	-4	0	-1	-5		hsa-miR-499a-3p	-6	0	-5.91371	0	-14.2698	-9.47053	-5.84989	0	-1.33756	-7.93375		hsa-miR-499a-3p	0	0	0	0	0	0	0	0	0	0		hsa-miR-499a-3p	n/a	n/a	n/a	n/a	n/a	n/a	n/a	n/a	n/a
489	hsa-miR-499a-5p	-3	-2	-9	-1	3	-7	-1	-7	-4	-2		hsa-miR-499a-5p	-3	-1.84554	-7.60334	-1.29592	5.35119	-9.47053	-1.46247	-10.3358	-5.35023	-3.1735		hsa-miR-499a-5p	0	0	0	0	5.35119	0	0	0	0	0		hsa-miR-499a-5p	1	1	1	Only in Tum.	1	1	1	1	1		1	0
490	hsa-miR-499b-3p	-4	-2	5	-7	-5	2	-7	2	-3	-1		hsa-miR-499b-3p	-4	-1.84554	4.22408	-9.07142	-8.91865	2.70586	-10.2373	2.95309	-4.01267	-1.58675		hsa-miR-499b-3p	0	0	4.22408	0	0	2.70586	0	2.95309	0	0		hsa-miR-499b-3p	1	Only in Tum.	1	1	Only in Tum.	1	Only in Tum.	1	1		3	0
491	hsa-miR-499b-5p	-2	-3	0	1	-3	-4	-1	-2	-1	-5		hsa-miR-499b-5p	-2	-2.76831	0	1.29592	-5.35119	-5.41173	-1.46247	-2.95309	-1.33756	-7.93375		hsa-miR-499b-5p	0	0	0	1.29592	0	0	0	0	0	0		hsa-miR-499b-5p	1	1	Only in Tum.	1	1	1	1	1	1		1	0
492	hsa-miR-500a-5p+hsa-miR-501-5p	17	3	26	15	60	3	14	-1	33	36		hsa-miR-500a-5p+hsa-miR-501-5p	17	2.76831	21.9652	19.4388	107.024	4.0588	20.4746	-1.47655	44.1394	57.123		hsa-miR-500a-5p+hsa-miR-501-5p	17	2.76831	21.9652	19.4388	107.024	4.0588	20.4746	0	44.1394	57.123		hsa-miR-500a-5p+hsa-miR-501-5p	0.162842	1.29207	1.14346	6.29552	0.238753	1.20439	Lost in Tum.	2.59644	3.36018		3	3
493	hsa-miR-500b	-8	-2	-7	-7	-5	-9	-7	-4	-7	-5		hsa-miR-500b	-8	-1.84554	-5.91371	-9.07142	-8.91865	-12.1764	-10.2373	-5.90618	-9.3629	-7.93375		hsa-miR-500b	0	0	0	0	0	0	0	0	0	0		hsa-miR-500b	n/a	n/a	n/a	n/a	n/a	n/a	n/a	n/a	n/a
494	hsa-miR-501-3p	-1	-8	4	-7	-5	-3	-4	-7	-8	-5		hsa-miR-501-3p	-1	-7.38217	3.37926	-9.07142	-8.91865	-4.0588	-5.84989	-10.3358	-10.7005	-7.93375		hsa-miR-501-3p	0	0	3.37926	0	0	0	0	0	0	0		hsa-miR-501-3p	1	Only in Tum.	1	1	1	1	1	1	1		1	0
495	hsa-miR-502-3p	-2	-3	-1	-2	-6	-3	-1	1	1	-3		hsa-miR-502-3p	-2	-2.76831	-0.844815	-2.59184	-10.7024	-4.0588	-1.46247	1.47655	1.33756	-4.76025		hsa-miR-502-3p	0	0	0	0	0	0	0	1.47655	1.33756	0		hsa-miR-502-3p	1	1	1	1	1	1	Only in Tum.	Only in Tum.	1		2	0
496	hsa-miR-502-5p	-2	5	-4	-4	-4	-3	1	-5	-5	3		hsa-miR-502-5p	-2	4.61386	-3.37926	-5.18367	-7.13492	-4.0588	1.46247	-7.38273	-6.68779	4.76025		hsa-miR-502-5p	0	4.61386	0	0	0	0	1.46247	0	0	4.76025		hsa-miR-502-5p	Only in Tum.	1	1	1	1	Only in Tum.	1	1	Only in Tum.		3	0
497	hsa-miR-503	17	37	14	44	71	103	20	33	95	58		hsa-miR-503	17	34.1425	11.8274	57.0204	126.645	139.352	29.2495	48.726	127.068	92.0315		hsa-miR-503	17	34.1425	11.8274	57.0204	126.645	139.352	29.2495	48.726	127.068	92.0315		hsa-miR-503	2.00838	0.69573	3.35414	7.4497	8.19718	1.72056	2.86624	7.47459	5.41362		7	0
498	hsa-miR-504	-6	0	-6	-6	-3	-7	-4	-3	-1	10		hsa-miR-504	-6	0	-5.06889	-7.77551	-5.35119	-9.47053	-5.84989	-4.42964	-1.33756	15.8675		hsa-miR-504	0	0	0	0	0	0	0	0	0	15.8675		hsa-miR-504	1	1	1	1	1	1	1	1	Only in Tum.		1	0
499	hsa-miR-505-3p	10	1	5	4	7	0	1	4	5	13		hsa-miR-505-3p	10	0.922771	4.22408	5.18367	12.4861	0	1.46247	5.90618	6.68779	20.6278		hsa-miR-505-3p	10	0.922771	4.22408	5.18367	12.4861	0	1.46247	5.90618	6.68779	20.6278		hsa-miR-505-3p	0.0922771	0.422408	0.518367	1.24861	Lost in Tum.	0.146247	0.590618	0.668779	2.06278		1	4
500	hsa-miR-506-3p	-3	-6	-5	-8	-4	-7	-9	-7	-9	-7		hsa-miR-506-3p	-3	-5.53663	-4.22408	-10.3673	-7.13492	-9.47053	-13.1623	-10.3358	-12.038	-11.1073		hsa-miR-506-3p	0	0	0	0	0	0	0	0	0	0		hsa-miR-506-3p	n/a	n/a	n/a	n/a	n/a	n/a	n/a	n/a	n/a
501	hsa-miR-507	-6	-7	-3	-8	-2	-5	-9	-8	-5	-7		hsa-miR-507	-6	-6.4594	-2.53445	-10.3673	-3.56746	-6.76466	-13.1623	-11.8124	-6.68779	-11.1073		hsa-miR-507	0	0	0	0	0	0	0	0	0	0		hsa-miR-507	n/a	n/a	n/a	n/a	n/a	n/a	n/a	n/a	n/a
502	hsa-miR-508-3p	2	-9	-6	-5	-7	-9	-7	-4	-4	0		hsa-miR-508-3p	2	-8.30494	-5.06889	-6.47959	-12.4861	-12.1764	-10.2373	-5.90618	-5.35023	0		hsa-miR-508-3p	2	0	0	0	0	0	0	0	0	0		hsa-miR-508-3p	Lost in Tum.	Lost in Tum.	Lost in Tum.	Lost in Tum.	Lost in Tum.	Lost in Tum.	Lost in Tum.	Lost in Tum.	Lost in Tum.		0	9
503	hsa-miR-508-5p	-8	-8	-6	-8	-9	-9	-7	-6	-9	-8		hsa-miR-508-5p	-8	-7.38217	-5.06889	-10.3673	-16.0536	-12.1764	-10.2373	-8.85928	-12.038	-12.694		hsa-miR-508-5p	0	0	0	0	0	0	0	0	0	0		hsa-miR-508-5p	n/a	n/a	n/a	n/a	n/a	n/a	n/a	n/a	n/a
504	hsa-miR-509-3-5p	9	1	-4	-1	-1	2	0	0	1	2		hsa-miR-509-3-5p	9	0.922771	-3.37926	-1.29592	-1.78373	2.70586	0	0	1.33756	3.1735		hsa-miR-509-3-5p	9	0.922771	0	0	0	2.70586	0	0	1.33756	3.1735		hsa-miR-509-3-5p	0.10253	Lost in Tum.	Lost in Tum.	Lost in Tum.	0.300652	Lost in Tum.	Lost in Tum.	0.148618	0.352611		0	9
505	hsa-miR-509-3p	10	-7	-5	-9	-7	-6	-6	-7	-6	-5		hsa-miR-509-3p	10	-6.4594	-4.22408	-11.6633	-12.4861	-8.11759	-8.77484	-10.3358	-8.02535	-7.93375		hsa-miR-509-3p	10	0	0	0	0	0	0	0	0	0		hsa-miR-509-3p	Lost in Tum.	Lost in Tum.	Lost in Tum.	Lost in Tum.	Lost in Tum.	Lost in Tum.	Lost in Tum.	Lost in Tum.	Lost in Tum.		0	9
506	hsa-miR-509-5p	-6	-7	-8	-8	-9	-6	-6	-5	-5	-2		hsa-miR-509-5p	-6	-6.4594	-6.75852	-10.3673	-16.0536	-8.11759	-8.77484	-7.38273	-6.68779	-3.1735		hsa-miR-509-5p	0	0	0	0	0	0	0	0	0	0		hsa-miR-509-5p	n/a	n/a	n/a	n/a	n/a	n/a	n/a	n/a	n/a
507	hsa-miR-510	-2	-1	-2	4	-7	-7	1	0	-4	-5		hsa-miR-510	-2	-0.922771	-1.68963	5.18367	-12.4861	-9.47053	1.46247	0	-5.35023	-7.93375		hsa-miR-510	0	0	0	5.18367	0	0	1.46247	0	0	0		hsa-miR-510	1	1	Only in Tum.	1	1	Only in Tum.	1	1	1		2	0
508	hsa-miR-511	7	7	0	1	-2	4	0	-4	3	2		hsa-miR-511	7	6.4594	0	1.29592	-3.56746	5.41173	0	-5.90618	4.01267	3.1735		hsa-miR-511	7	6.4594	0	1.29592	0	5.41173	0	0	4.01267	3.1735		hsa-miR-511	0.922771	Lost in Tum.	0.185131	Lost in Tum.	0.773104	Lost in Tum.	Lost in Tum.	0.573239	0.453357		0	6
509	hsa-miR-512-3p	0	-3	-3	-1	-5	-6	-3	-2	-2	-3		hsa-miR-512-3p	0	-2.76831	-2.53445	-1.29592	-8.91865	-8.11759	-4.38742	-2.95309	-2.67512	-4.76025		hsa-miR-512-3p	0	0	0	0	0	0	0	0	0	0		hsa-miR-512-3p	n/a	n/a	n/a	n/a	n/a	n/a	n/a	n/a	n/a
510	hsa-miR-512-5p	-5	2	-5	-8	1	-3	-8	-6	-1	-3		hsa-miR-512-5p	-5	1.84554	-4.22408	-10.3673	1.78373	-4.0588	-11.6998	-8.85928	-1.33756	-4.76025		hsa-miR-512-5p	0	1.84554	0	0	1.78373	0	0	0	0	0		hsa-miR-512-5p	Only in Tum.	1	1	Only in Tum.	1	1	1	1	1		2	0
511	hsa-miR-513a-3p	-6	-2	-4	-1	-3	-7	-9	-3	-3	-5		hsa-miR-513a-3p	-6	-1.84554	-3.37926	-1.29592	-5.35119	-9.47053	-13.1623	-4.42964	-4.01267	-7.93375		hsa-miR-513a-3p	0	0	0	0	0	0	0	0	0	0		hsa-miR-513a-3p	n/a	n/a	n/a	n/a	n/a	n/a	n/a	n/a	n/a
512	hsa-miR-513a-5p	-8	-8	-7	-7	-6	-7	-5	-6	-7	-2		hsa-miR-513a-5p	-8	-7.38217	-5.91371	-9.07142	-10.7024	-9.47053	-7.31237	-8.85928	-9.3629	-3.1735		hsa-miR-513a-5p	0	0	0	0	0	0	0	0	0	0		hsa-miR-513a-5p	n/a	n/a	n/a	n/a	n/a	n/a	n/a	n/a	n/a
513	hsa-miR-513b	-5	-6	-6	-6	-8	-8	-6	4	-8	-5		hsa-miR-513b	-5	-5.53663	-5.06889	-7.77551	-14.2698	-10.8235	-8.77484	5.90618	-10.7005	-7.93375		hsa-miR-513b	0	0	0	0	0	0	0	5.90618	0	0		hsa-miR-513b	1	1	1	1	1	1	Only in Tum.	1	1		1	0
514	hsa-miR-513c-5p	-8	-8	-4	-8	-5	-5	-8	-2	-8	-5		hsa-miR-513c-5p	-8	-7.38217	-3.37926	-10.3673	-8.91865	-6.76466	-11.6998	-2.95309	-10.7005	-7.93375		hsa-miR-513c-5p	0	0	0	0	0	0	0	0	0	0		hsa-miR-513c-5p	n/a	n/a	n/a	n/a	n/a	n/a	n/a	n/a	n/a
515	hsa-miR-514a-3p	-4	-4	-2	-2	-4	-4	-2	-2	-2	-3		hsa-miR-514a-3p	-4	-3.69109	-1.68963	-2.59184	-7.13492	-5.41173	-2.92495	-2.95309	-2.67512	-4.76025		hsa-miR-514a-3p	0	0	0	0	0	0	0	0	0	0		hsa-miR-514a-3p	n/a	n/a	n/a	n/a	n/a	n/a	n/a	n/a	n/a
516	hsa-miR-514b-3p	-5	-5	-9	-6	-6	-6	-8	-6	-8	-4		hsa-miR-514b-3p	-5	-4.61386	-7.60334	-7.77551	-10.7024	-8.11759	-11.6998	-8.85928	-10.7005	-6.347		hsa-miR-514b-3p	0	0	0	0	0	0	0	0	0	0		hsa-miR-514b-3p	n/a	n/a	n/a	n/a	n/a	n/a	n/a	n/a	n/a
517	hsa-miR-514b-5p	0	6	-7	-8	4	-1	-6	-1	-5	-1		hsa-miR-514b-5p	0	5.53663	-5.91371	-10.3673	7.13492	-1.35293	-8.77484	-1.47655	-6.68779	-1.58675		hsa-miR-514b-5p	0	5.53663	0	0	7.13492	0	0	0	0	0		hsa-miR-514b-5p	Only in Tum.	1	1	Only in Tum.	1	1	1	1	1		2	0
518	hsa-miR-515-3p	-4	-2	-8	-6	-8	-8	-3	-3	0	-2		hsa-miR-515-3p	-4	-1.84554	-6.75852	-7.77551	-14.2698	-10.8235	-4.38742	-4.42964	0	-3.1735		hsa-miR-515-3p	0	0	0	0	0	0	0	0	0	0		hsa-miR-515-3p	n/a	n/a	n/a	n/a	n/a	n/a	n/a	n/a	n/a
519	hsa-miR-515-5p	-6	2	-5	-8	-6	-8	-3	-5	-6	-2		hsa-miR-515-5p	-6	1.84554	-4.22408	-10.3673	-10.7024	-10.8235	-4.38742	-7.38273	-8.02535	-3.1735		hsa-miR-515-5p	0	1.84554	0	0	0	0	0	0	0	0		hsa-miR-515-5p	Only in Tum.	1	1	1	1	1	1	1	1		1	0
520	hsa-miR-516a-3p	-3	0	-3	-5	-3	-2	-3	-1	-1	-1		hsa-miR-516a-3p	-3	0	-2.53445	-6.47959	-5.35119	-2.70586	-4.38742	-1.47655	-1.33756	-1.58675		hsa-miR-516a-3p	0	0	0	0	0	0	0	0	0	0		hsa-miR-516a-3p	n/a	n/a	n/a	n/a	n/a	n/a	n/a	n/a	n/a
521	hsa-miR-516a-5p	-8	-6	-7	-8	-8	-7	-5	-8	-8	-6		hsa-miR-516a-5p	-8	-5.53663	-5.91371	-10.3673	-14.2698	-9.47053	-7.31237	-11.8124	-10.7005	-9.5205		hsa-miR-516a-5p	0	0	0	0	0	0	0	0	0	0		hsa-miR-516a-5p	n/a	n/a	n/a	n/a	n/a	n/a	n/a	n/a	n/a
522	hsa-miR-516b-5p	-5	-8	-5	-6	-5	-3	-8	-8	-8	-4		hsa-miR-516b-5p	-5	-7.38217	-4.22408	-7.77551	-8.91865	-4.0588	-11.6998	-11.8124	-10.7005	-6.347		hsa-miR-516b-5p	0	0	0	0	0	0	0	0	0	0		hsa-miR-516b-5p	n/a	n/a	n/a	n/a	n/a	n/a	n/a	n/a	n/a
523	hsa-miR-517a-3p	-8	-4	-7	-5	-5	-9	-7	-6	-5	-9		hsa-miR-517a-3p	-8	-3.69109	-5.91371	-6.47959	-8.91865	-12.1764	-10.2373	-8.85928	-6.68779	-14.2808		hsa-miR-517a-3p	0	0	0	0	0	0	0	0	0	0		hsa-miR-517a-3p	n/a	n/a	n/a	n/a	n/a	n/a	n/a	n/a	n/a
524	hsa-miR-517b-3p	-7	-9	-9	-7	-5	-8	-5	-9	-9	-7		hsa-miR-517b-3p	-7	-8.30494	-7.60334	-9.07142	-8.91865	-10.8235	-7.31237	-13.2889	-12.038	-11.1073		hsa-miR-517b-3p	0	0	0	0	0	0	0	0	0	0		hsa-miR-517b-3p	n/a	n/a	n/a	n/a	n/a	n/a	n/a	n/a	n/a
525	hsa-miR-517c-3p+hsa-miR-519a-3p	-4	2	5	1	2	11	-5	-4	4	5		hsa-miR-517c-3p+hsa-miR-519a-3p	-4	1.84554	4.22408	1.29592	3.56746	14.8823	-7.31237	-5.90618	5.35023	7.93375		hsa-miR-517c-3p+hsa-miR-519a-3p	0	1.84554	4.22408	1.29592	3.56746	14.8823	0	0	5.35023	7.93375		hsa-miR-517c-3p+hsa-miR-519a-3p	Only in Tum.	Only in Tum.	Only in Tum.	Only in Tum.	Only in Tum.	1	1	Only in Tum.	Only in Tum.		7	0
526	hsa-miR-518a-3p	-8	0	-6	-6	-9	-9	-4	-7	-7	-7		hsa-miR-518a-3p	-8	0	-5.06889	-7.77551	-16.0536	-12.1764	-5.84989	-10.3358	-9.3629	-11.1073		hsa-miR-518a-3p	0	0	0	0	0	0	0	0	0	0		hsa-miR-518a-3p	n/a	n/a	n/a	n/a	n/a	n/a	n/a	n/a	n/a
527	hsa-miR-518b	12	-3	7	-2	-2	-8	5	-5	2	47		hsa-miR-518b	12	-2.76831	5.91371	-2.59184	-3.56746	-10.8235	7.31237	-7.38273	2.67512	74.5773		hsa-miR-518b	12	0	5.91371	0	0	0	7.31237	0	2.67512	74.5773		hsa-miR-518b	Lost in Tum.	0.492809	Lost in Tum.	Lost in Tum.	Lost in Tum.	0.609364	Lost in Tum.	0.222926	6.21477		1	7
528	hsa-miR-518c-3p	-2	-4	-4	4	-5	0	-7	-6	-7	-5		hsa-miR-518c-3p	-2	-3.69109	-3.37926	5.18367	-8.91865	0	-10.2373	-8.85928	-9.3629	-7.93375		hsa-miR-518c-3p	0	0	0	5.18367	0	0	0	0	0	0		hsa-miR-518c-3p	1	1	Only in Tum.	1	1	1	1	1	1		1	0
529	hsa-miR-518d-3p	-4	-5	-8	-6	-6	-9	-9	-5	-7	-8		hsa-miR-518d-3p	-4	-4.61386	-6.75852	-7.77551	-10.7024	-12.1764	-13.1623	-7.38273	-9.3629	-12.694		hsa-miR-518d-3p	0	0	0	0	0	0	0	0	0	0		hsa-miR-518d-3p	n/a	n/a	n/a	n/a	n/a	n/a	n/a	n/a	n/a
530	hsa-miR-518e-3p	-7	-5	-5	-5	-8	-7	-5	-8	-6	-8		hsa-miR-518e-3p	-7	-4.61386	-4.22408	-6.47959	-14.2698	-9.47053	-7.31237	-11.8124	-8.02535	-12.694		hsa-miR-518e-3p	0	0	0	0	0	0	0	0	0	0		hsa-miR-518e-3p	n/a	n/a	n/a	n/a	n/a	n/a	n/a	n/a	n/a
531	hsa-miR-518f-3p	-5	-3	-5	-7	-7	-7	-7	-7	-8	-4		hsa-miR-518f-3p	-5	-2.76831	-4.22408	-9.07142	-12.4861	-9.47053	-10.2373	-10.3358	-10.7005	-6.347		hsa-miR-518f-3p	0	0	0	0	0	0	0	0	0	0		hsa-miR-518f-3p	n/a	n/a	n/a	n/a	n/a	n/a	n/a	n/a	n/a
532	hsa-miR-519b-3p	-1	-9	-6	-3	-4	-7	-6	-5	-5	-2		hsa-miR-519b-3p	-1	-8.30494	-5.06889	-3.88775	-7.13492	-9.47053	-8.77484	-7.38273	-6.68779	-3.1735		hsa-miR-519b-3p	0	0	0	0	0	0	0	0	0	0		hsa-miR-519b-3p	n/a	n/a	n/a	n/a	n/a	n/a	n/a	n/a	n/a
533	hsa-miR-519b-5p+hsa-miR-519c-5p	-1	0	-2	0	-3	-3	-2	3	-1	-1		hsa-miR-519b-5p+hsa-miR-519c-5p	-1	0	-1.68963	0	-5.35119	-4.0588	-2.92495	4.42964	-1.33756	-1.58675		hsa-miR-519b-5p+hsa-miR-519c-5p	0	0	0	0	0	0	0	4.42964	0	0		hsa-miR-519b-5p+hsa-miR-519c-5p	1	1	1	1	1	1	Only in Tum.	1	1		1	0
534	hsa-miR-519c-3p	-5	-2	-8	-7	-7	-7	-8	-7	-7	-5		hsa-miR-519c-3p	-5	-1.84554	-6.75852	-9.07142	-12.4861	-9.47053	-11.6998	-10.3358	-9.3629	-7.93375		hsa-miR-519c-3p	0	0	0	0	0	0	0	0	0	0		hsa-miR-519c-3p	n/a	n/a	n/a	n/a	n/a	n/a	n/a	n/a	n/a
535	hsa-miR-519d	-2	9	-4	1	13	-2	-2	3	-1	4		hsa-miR-519d	-2	8.30494	-3.37926	1.29592	23.1885	-2.70586	-2.92495	4.42964	-1.33756	6.347		hsa-miR-519d	0	8.30494	0	1.29592	23.1885	0	0	4.42964	0	6.347		hsa-miR-519d	Only in Tum.	1	Only in Tum.	Only in Tum.	1	1	Only in Tum.	1	Only in Tum.		5	0
536	hsa-miR-519e-3p	-4	-4	-7	-6	-3	-8	-5	-7	-5	-1		hsa-miR-519e-3p	-4	-3.69109	-5.91371	-7.77551	-5.35119	-10.8235	-7.31237	-10.3358	-6.68779	-1.58675		hsa-miR-519e-3p	0	0	0	0	0	0	0	0	0	0		hsa-miR-519e-3p	n/a	n/a	n/a	n/a	n/a	n/a	n/a	n/a	n/a
537	hsa-miR-520a-3p	-5	-3	-7	0	0	-8	-5	-5	-8	-2		hsa-miR-520a-3p	-5	-2.76831	-5.91371	0	0	-10.8235	-7.31237	-7.38273	-10.7005	-3.1735		hsa-miR-520a-3p	0	0	0	0	0	0	0	0	0	0		hsa-miR-520a-3p	n/a	n/a	n/a	n/a	n/a	n/a	n/a	n/a	n/a
538	hsa-miR-520a-5p	-3	-4	-7	-8	-6	-7	-7	-5	-4	-7		hsa-miR-520a-5p	-3	-3.69109	-5.91371	-10.3673	-10.7024	-9.47053	-10.2373	-7.38273	-5.35023	-11.1073		hsa-miR-520a-5p	0	0	0	0	0	0	0	0	0	0		hsa-miR-520a-5p	n/a	n/a	n/a	n/a	n/a	n/a	n/a	n/a	n/a
539	hsa-miR-520b	1	-3	6	0	1	4	0	5	7	6		hsa-miR-520b	1	-2.76831	5.06889	0	1.78373	5.41173	0	7.38273	9.3629	9.5205		hsa-miR-520b	1	0	5.06889	0	1.78373	5.41173	0	7.38273	9.3629	9.5205		hsa-miR-520b	Lost in Tum.	5.06889	Lost in Tum.	1.78373	5.41173	Lost in Tum.	7.38273	9.3629	9.5205		5	3
540	hsa-miR-520c-3p	-3	3	-5	-7	0	-4	7	0	0	-2		hsa-miR-520c-3p	-3	2.76831	-4.22408	-9.07142	0	-5.41173	10.2373	0	0	-3.1735		hsa-miR-520c-3p	0	2.76831	0	0	0	0	10.2373	0	0	0		hsa-miR-520c-3p	Only in Tum.	1	1	1	1	Only in Tum.	1	1	1		2	0
541	hsa-miR-520d-3p	-9	-8	-7	-3	-9	-7	-8	-6	-9	-8		hsa-miR-520d-3p	-9	-7.38217	-5.91371	-3.88775	-16.0536	-9.47053	-11.6998	-8.85928	-12.038	-12.694		hsa-miR-520d-3p	0	0	0	0	0	0	0	0	0	0		hsa-miR-520d-3p	n/a	n/a	n/a	n/a	n/a	n/a	n/a	n/a	n/a
542	hsa-miR-520d-5p+hsa-miR-518a-5p+hsa-miR-527	-8	-8	-7	-7	-3	-3	-6	-5	-6	1		hsa-miR-520d-5p+hsa-miR-518a-5p+hsa-miR-527	-8	-7.38217	-5.91371	-9.07142	-5.35119	-4.0588	-8.77484	-7.38273	-8.02535	1.58675		hsa-miR-520d-5p+hsa-miR-518a-5p+hsa-miR-527	0	0	0	0	0	0	0	0	0	1.58675		hsa-miR-520d-5p+hsa-miR-518a-5p+hsa-miR-527	1	1	1	1	1	1	1	1	Only in Tum.		1	0
543	hsa-miR-520e	-2	-4	-6	-4	-8	-8	-8	-8	-5	-8		hsa-miR-520e	-2	-3.69109	-5.06889	-5.18367	-14.2698	-10.8235	-11.6998	-11.8124	-6.68779	-12.694		hsa-miR-520e	0	0	0	0	0	0	0	0	0	0		hsa-miR-520e	n/a	n/a	n/a	n/a	n/a	n/a	n/a	n/a	n/a
544	hsa-miR-520f	-6	-5	-2	-3	-8	-3	-1	-5	-4	-7		hsa-miR-520f	-6	-4.61386	-1.68963	-3.88775	-14.2698	-4.0588	-1.46247	-7.38273	-5.35023	-11.1073		hsa-miR-520f	0	0	0	0	0	0	0	0	0	0		hsa-miR-520f	n/a	n/a	n/a	n/a	n/a	n/a	n/a	n/a	n/a
545	hsa-miR-520g	-7	-9	-7	-8	-9	-9	-6	-5	-5	-7		hsa-miR-520g	-7	-8.30494	-5.91371	-10.3673	-16.0536	-12.1764	-8.77484	-7.38273	-6.68779	-11.1073		hsa-miR-520g	0	0	0	0	0	0	0	0	0	0		hsa-miR-520g	n/a	n/a	n/a	n/a	n/a	n/a	n/a	n/a	n/a
546	hsa-miR-520h	-4	7	0	-3	3	4	-5	4	3	0		hsa-miR-520h	-4	6.4594	0	-3.88775	5.35119	5.41173	-7.31237	5.90618	4.01267	0		hsa-miR-520h	0	6.4594	0	0	5.35119	5.41173	0	5.90618	4.01267	0		hsa-miR-520h	Only in Tum.	1	1	Only in Tum.	Only in Tum.	1	Only in Tum.	Only in Tum.	1		5	0
547	hsa-miR-521	-4	-7	-6	-8	-2	-9	-7	-5	-7	-3		hsa-miR-521	-4	-6.4594	-5.06889	-10.3673	-3.56746	-12.1764	-10.2373	-7.38273	-9.3629	-4.76025		hsa-miR-521	0	0	0	0	0	0	0	0	0	0		hsa-miR-521	n/a	n/a	n/a	n/a	n/a	n/a	n/a	n/a	n/a
548	hsa-miR-522-3p	-7	-7	-9	-7	-4	-7	-7	-7	-7	-5		hsa-miR-522-3p	-7	-6.4594	-7.60334	-9.07142	-7.13492	-9.47053	-10.2373	-10.3358	-9.3629	-7.93375		hsa-miR-522-3p	0	0	0	0	0	0	0	0	0	0		hsa-miR-522-3p	n/a	n/a	n/a	n/a	n/a	n/a	n/a	n/a	n/a
549	hsa-miR-523-3p	-7	-7	-7	-4	-8	-7	-4	-6	-7	-8		hsa-miR-523-3p	-7	-6.4594	-5.91371	-5.18367	-14.2698	-9.47053	-5.84989	-8.85928	-9.3629	-12.694		hsa-miR-523-3p	0	0	0	0	0	0	0	0	0	0		hsa-miR-523-3p	n/a	n/a	n/a	n/a	n/a	n/a	n/a	n/a	n/a
550	hsa-miR-524-3p	1	-1	-2	-2	-7	-5	-2	-2	-8	-1		hsa-miR-524-3p	1	-0.922771	-1.68963	-2.59184	-12.4861	-6.76466	-2.92495	-2.95309	-10.7005	-1.58675		hsa-miR-524-3p	1	0	0	0	0	0	0	0	0	0		hsa-miR-524-3p	Lost in Tum.	Lost in Tum.	Lost in Tum.	Lost in Tum.	Lost in Tum.	Lost in Tum.	Lost in Tum.	Lost in Tum.	Lost in Tum.		0	9
551	hsa-miR-524-5p	-4	-6	-7	-6	-7	-4	-8	-7	-9	-7		hsa-miR-524-5p	-4	-5.53663	-5.91371	-7.77551	-12.4861	-5.41173	-11.6998	-10.3358	-12.038	-11.1073		hsa-miR-524-5p	0	0	0	0	0	0	0	0	0	0		hsa-miR-524-5p	n/a	n/a	n/a	n/a	n/a	n/a	n/a	n/a	n/a
552	hsa-miR-525-3p	-8	-7	-6	-6	-6	-6	-8	-7	-9	-9		hsa-miR-525-3p	-8	-6.4594	-5.06889	-7.77551	-10.7024	-8.11759	-11.6998	-10.3358	-12.038	-14.2808		hsa-miR-525-3p	0	0	0	0	0	0	0	0	0	0		hsa-miR-525-3p	n/a	n/a	n/a	n/a	n/a	n/a	n/a	n/a	n/a
553	hsa-miR-525-5p	-3	-5	-4	1	0	-7	-1	-2	-5	0		hsa-miR-525-5p	-3	-4.61386	-3.37926	1.29592	0	-9.47053	-1.46247	-2.95309	-6.68779	0		hsa-miR-525-5p	0	0	0	1.29592	0	0	0	0	0	0		hsa-miR-525-5p	1	1	Only in Tum.	1	1	1	1	1	1		1	0
554	hsa-miR-526a+hsa-miR-520c-5p+hsa-miR-518d-5p	-4	-6	2	-5	0	-5	3	-2	-3	-4		hsa-miR-526a+hsa-miR-520c-5p+hsa-miR-518d-5p	-4	-5.53663	1.68963	-6.47959	0	-6.76466	4.38742	-2.95309	-4.01267	-6.347		hsa-miR-526a+hsa-miR-520c-5p+hsa-miR-518d-5p	0	0	1.68963	0	0	0	4.38742	0	0	0		hsa-miR-526a+hsa-miR-520c-5p+hsa-miR-518d-5p	1	Only in Tum.	1	1	1	Only in Tum.	1	1	1		2	0
555	hsa-miR-526b-5p	-8	-8	-9	-8	-7	-7	-7	-7	-9	-9		hsa-miR-526b-5p	-8	-7.38217	-7.60334	-10.3673	-12.4861	-9.47053	-10.2373	-10.3358	-12.038	-14.2808		hsa-miR-526b-5p	0	0	0	0	0	0	0	0	0	0		hsa-miR-526b-5p	n/a	n/a	n/a	n/a	n/a	n/a	n/a	n/a	n/a
556	hsa-miR-532-3p	-6	-5	0	-1	4	-6	-4	-4	-5	-1		hsa-miR-532-3p	-6	-4.61386	0	-1.29592	7.13492	-8.11759	-5.84989	-5.90618	-6.68779	-1.58675		hsa-miR-532-3p	0	0	0	0	7.13492	0	0	0	0	0		hsa-miR-532-3p	1	1	1	Only in Tum.	1	1	1	1	1		1	0
557	hsa-miR-532-5p	12	6	7	0	19	-5	3	-1	16	5		hsa-miR-532-5p	12	5.53663	5.91371	0	33.8909	-6.76466	4.38742	-1.47655	21.4009	7.93375		hsa-miR-532-5p	12	5.53663	5.91371	0	33.8909	0	4.38742	0	21.4009	7.93375		hsa-miR-532-5p	0.461386	0.492809	Lost in Tum.	2.82424	Lost in Tum.	0.365618	Lost in Tum.	1.78341	0.661146		1	6
558	hsa-miR-539-5p	-3	-6	-9	-8	-7	-9	-6	-6	-9	-8		hsa-miR-539-5p	-3	-5.53663	-7.60334	-10.3673	-12.4861	-12.1764	-8.77484	-8.85928	-12.038	-12.694		hsa-miR-539-5p	0	0	0	0	0	0	0	0	0	0		hsa-miR-539-5p	n/a	n/a	n/a	n/a	n/a	n/a	n/a	n/a	n/a
559	hsa-miR-541-3p	-6	3	-2	-6	-3	-5	-4	-6	-8	-8		hsa-miR-541-3p	-6	2.76831	-1.68963	-7.77551	-5.35119	-6.76466	-5.84989	-8.85928	-10.7005	-12.694		hsa-miR-541-3p	0	2.76831	0	0	0	0	0	0	0	0		hsa-miR-541-3p	Only in Tum.	1	1	1	1	1	1	1	1		1	0
560	hsa-miR-542-3p	2	5	4	0	6	3	6	4	7	8		hsa-miR-542-3p	2	4.61386	3.37926	0	10.7024	4.0588	8.77484	5.90618	9.3629	12.694		hsa-miR-542-3p	2	4.61386	3.37926	0	10.7024	4.0588	8.77484	5.90618	9.3629	12.694		hsa-miR-542-3p	2.30693	1.68963	Lost in Tum.	5.35119	2.0294	4.38742	2.95309	4.68145	6.347		7	1
561	hsa-miR-542-5p	-2	-8	0	-4	-4	-5	-8	-7	-4	11		hsa-miR-542-5p	-2	-7.38217	0	-5.18367	-7.13492	-6.76466	-11.6998	-10.3358	-5.35023	17.4543		hsa-miR-542-5p	0	0	0	0	0	0	0	0	0	17.4543		hsa-miR-542-5p	1	1	1	1	1	1	1	1	Only in Tum.		1	0
562	hsa-miR-543	2	0	-4	-3	-3	0	-4	-6	-1	-1		hsa-miR-543	2	0	-3.37926	-3.88775	-5.35119	0	-5.84989	-8.85928	-1.33756	-1.58675		hsa-miR-543	2	0	0	0	0	0	0	0	0	0		hsa-miR-543	Lost in Tum.	Lost in Tum.	Lost in Tum.	Lost in Tum.	Lost in Tum.	Lost in Tum.	Lost in Tum.	Lost in Tum.	Lost in Tum.		0	9
563	hsa-miR-544a	-5	-1	0	2	-7	-3	-7	-3	-7	-9		hsa-miR-544a	-5	-0.922771	0	2.59184	-12.4861	-4.0588	-10.2373	-4.42964	-9.3629	-14.2808		hsa-miR-544a	0	0	0	2.59184	0	0	0	0	0	0		hsa-miR-544a	1	1	Only in Tum.	1	1	1	1	1	1		1	0
564	hsa-miR-544b	-8	-9	-8	-5	-6	-8	-7	-6	-6	-9		hsa-miR-544b	-8	-8.30494	-6.75852	-6.47959	-10.7024	-10.8235	-10.2373	-8.85928	-8.02535	-14.2808		hsa-miR-544b	0	0	0	0	0	0	0	0	0	0		hsa-miR-544b	n/a	n/a	n/a	n/a	n/a	n/a	n/a	n/a	n/a
565	hsa-miR-545-3p	-6	-4	-7	-7	-8	-7	-6	-4	-2	-2		hsa-miR-545-3p	-6	-3.69109	-5.91371	-9.07142	-14.2698	-9.47053	-8.77484	-5.90618	-2.67512	-3.1735		hsa-miR-545-3p	0	0	0	0	0	0	0	0	0	0		hsa-miR-545-3p	n/a	n/a	n/a	n/a	n/a	n/a	n/a	n/a	n/a
566	hsa-miR-548a-3p	-4	-4	-3	-3	-3	-1	-7	2	-1	3		hsa-miR-548a-3p	-4	-3.69109	-2.53445	-3.88775	-5.35119	-1.35293	-10.2373	2.95309	-1.33756	4.76025		hsa-miR-548a-3p	0	0	0	0	0	0	0	2.95309	0	4.76025		hsa-miR-548a-3p	1	1	1	1	1	1	Only in Tum.	1	Only in Tum.		2	0
567	hsa-miR-548a-5p	-5	7	-2	-2	7	5	1	-1	-3	6		hsa-miR-548a-5p	-5	6.4594	-1.68963	-2.59184	12.4861	6.76466	1.46247	-1.47655	-4.01267	9.5205		hsa-miR-548a-5p	0	6.4594	0	0	12.4861	6.76466	1.46247	0	0	9.5205		hsa-miR-548a-5p	Only in Tum.	1	1	Only in Tum.	Only in Tum.	Only in Tum.	1	1	Only in Tum.		5	0
568	hsa-miR-548aa	7	-1	-1	3	19	13	1	-1	-6	5		hsa-miR-548aa	7	-0.922771	-0.844815	3.88775	33.8909	17.5881	1.46247	-1.47655	-8.02535	7.93375		hsa-miR-548aa	7	0	0	3.88775	33.8909	17.5881	1.46247	0	0	7.93375		hsa-miR-548aa	Lost in Tum.	Lost in Tum.	0.555393	4.84155	2.51259	0.208925	Lost in Tum.	Lost in Tum.	1.13339		2	5
569	hsa-miR-548ab	-9	-7	-7	-9	-7	-9	-9	-6	-7	-4		hsa-miR-548ab	-9	-6.4594	-5.91371	-11.6633	-12.4861	-12.1764	-13.1623	-8.85928	-9.3629	-6.347		hsa-miR-548ab	0	0	0	0	0	0	0	0	0	0		hsa-miR-548ab	n/a	n/a	n/a	n/a	n/a	n/a	n/a	n/a	n/a
570	hsa-miR-548ac	-2	-5	-7	-9	-8	-6	-5	-5	-9	-5		hsa-miR-548ac	-2	-4.61386	-5.91371	-11.6633	-14.2698	-8.11759	-7.31237	-7.38273	-12.038	-7.93375		hsa-miR-548ac	0	0	0	0	0	0	0	0	0	0		hsa-miR-548ac	n/a	n/a	n/a	n/a	n/a	n/a	n/a	n/a	n/a
571	hsa-miR-548ad	5	-2	1	4	-5	11	4	5	8	1		hsa-miR-548ad	5	-1.84554	0.844815	5.18367	-8.91865	14.8823	5.84989	7.38273	10.7005	1.58675		hsa-miR-548ad	5	0	0.844815	5.18367	0	14.8823	5.84989	7.38273	10.7005	1.58675		hsa-miR-548ad	Lost in Tum.	0.168963	1.03673	Lost in Tum.	2.97645	1.16998	1.47655	2.14009	0.31735		2	4
572	hsa-miR-548ae	-3	-4	-6	-1	-3	-9	-3	-5	-5	-8		hsa-miR-548ae	-3	-3.69109	-5.06889	-1.29592	-5.35119	-12.1764	-4.38742	-7.38273	-6.68779	-12.694		hsa-miR-548ae	0	0	0	0	0	0	0	0	0	0		hsa-miR-548ae	n/a	n/a	n/a	n/a	n/a	n/a	n/a	n/a	n/a
573	hsa-miR-548ag	-2	6	2	1	-5	-3	-2	2	0	-1		hsa-miR-548ag	-2	5.53663	1.68963	1.29592	-8.91865	-4.0588	-2.92495	2.95309	0	-1.58675		hsa-miR-548ag	0	5.53663	1.68963	1.29592	0	0	0	2.95309	0	0		hsa-miR-548ag	Only in Tum.	Only in Tum.	Only in Tum.	1	1	1	Only in Tum.	1	1		4	0
574	hsa-miR-548ah-5p	3	7	6	0	-2	6	4	8	5	-3		hsa-miR-548ah-5p	3	6.4594	5.06889	0	-3.56746	8.11759	5.84989	11.8124	6.68779	-4.76025		hsa-miR-548ah-5p	3	6.4594	5.06889	0	0	8.11759	5.84989	11.8124	6.68779	0		hsa-miR-548ah-5p	2.15313	1.68963	Lost in Tum.	Lost in Tum.	2.70586	1.94996	3.93746	2.22926	Lost in Tum.		4	3
575	hsa-miR-548ai	-7	-2	-6	3	8	7	-4	-2	-5	6		hsa-miR-548ai	-7	-1.84554	-5.06889	3.88775	14.2698	9.47053	-5.84989	-2.95309	-6.68779	9.5205		hsa-miR-548ai	0	0	0	3.88775	14.2698	9.47053	0	0	0	9.5205		hsa-miR-548ai	1	1	Only in Tum.	Only in Tum.	Only in Tum.	1	1	1	Only in Tum.		4	0
576	hsa-miR-548aj-3p	-6	-5	-8	-5	-4	-7	-4	-6	-8	-7		hsa-miR-548aj-3p	-6	-4.61386	-6.75852	-6.47959	-7.13492	-9.47053	-5.84989	-8.85928	-10.7005	-11.1073		hsa-miR-548aj-3p	0	0	0	0	0	0	0	0	0	0		hsa-miR-548aj-3p	n/a	n/a	n/a	n/a	n/a	n/a	n/a	n/a	n/a
577	hsa-miR-548ak	-6	2	-2	-1	-4	-4	0	-2	-2	-1		hsa-miR-548ak	-6	1.84554	-1.68963	-1.29592	-7.13492	-5.41173	0	-2.95309	-2.67512	-1.58675		hsa-miR-548ak	0	1.84554	0	0	0	0	0	0	0	0		hsa-miR-548ak	Only in Tum.	1	1	1	1	1	1	1	1		1	0
578	hsa-miR-548al	3	-6	3	4	0	-4	2	3	-1	8		hsa-miR-548al	3	-5.53663	2.53445	5.18367	0	-5.41173	2.92495	4.42964	-1.33756	12.694		hsa-miR-548al	3	0	2.53445	5.18367	0	0	2.92495	4.42964	0	12.694		hsa-miR-548al	Lost in Tum.	0.844815	1.72789	Lost in Tum.	Lost in Tum.	0.974982	1.47655	Lost in Tum.	4.23133		1	4
579	hsa-miR-548am-3p	-3	-4	-7	-6	-5	-6	0	0	-5	-7		hsa-miR-548am-3p	-3	-3.69109	-5.91371	-7.77551	-8.91865	-8.11759	0	0	-6.68779	-11.1073		hsa-miR-548am-3p	0	0	0	0	0	0	0	0	0	0		hsa-miR-548am-3p	n/a	n/a	n/a	n/a	n/a	n/a	n/a	n/a	n/a
580	hsa-miR-548an	2	1	-5	0	-6	-7	-6	-3	-1	-4		hsa-miR-548an	2	0.922771	-4.22408	0	-10.7024	-9.47053	-8.77484	-4.42964	-1.33756	-6.347		hsa-miR-548an	2	0.922771	0	0	0	0	0	0	0	0		hsa-miR-548an	0.461386	Lost in Tum.	Lost in Tum.	Lost in Tum.	Lost in Tum.	Lost in Tum.	Lost in Tum.	Lost in Tum.	Lost in Tum.		0	9
581	hsa-miR-548b-3p	-7	-7	-5	-3	-8	-8	-5	-5	-8	-4		hsa-miR-548b-3p	-7	-6.4594	-4.22408	-3.88775	-14.2698	-10.8235	-7.31237	-7.38273	-10.7005	-6.347		hsa-miR-548b-3p	0	0	0	0	0	0	0	0	0	0		hsa-miR-548b-3p	n/a	n/a	n/a	n/a	n/a	n/a	n/a	n/a	n/a
582	hsa-miR-548b-5p	-7	-9	-9	-7	-9	-9	-6	-8	-9	-9		hsa-miR-548b-5p	-7	-8.30494	-7.60334	-9.07142	-16.0536	-12.1764	-8.77484	-11.8124	-12.038	-14.2808		hsa-miR-548b-5p	0	0	0	0	0	0	0	0	0	0		hsa-miR-548b-5p	n/a	n/a	n/a	n/a	n/a	n/a	n/a	n/a	n/a
583	hsa-miR-548c-3p	2	4	-5	4	-4	-8	-2	2	1	-2		hsa-miR-548c-3p	2	3.69109	-4.22408	5.18367	-7.13492	-10.8235	-2.92495	2.95309	1.33756	-3.1735		hsa-miR-548c-3p	2	3.69109	0	5.18367	0	0	0	2.95309	1.33756	0		hsa-miR-548c-3p	1.84554	Lost in Tum.	2.59184	Lost in Tum.	Lost in Tum.	Lost in Tum.	1.47655	0.668779	Lost in Tum.		1	5
584	hsa-miR-548c-5p	3	13	0	-2	9	7	-4	0	-3	5		hsa-miR-548c-5p	3	11.996	0	-2.59184	16.0536	9.47053	-5.84989	0	-4.01267	7.93375		hsa-miR-548c-5p	3	11.996	0	0	16.0536	9.47053	0	0	0	7.93375		hsa-miR-548c-5p	3.99868	Lost in Tum.	Lost in Tum.	5.35119	3.15684	Lost in Tum.	Lost in Tum.	Lost in Tum.	2.64458		4	5
585	hsa-miR-548d-3p	0	-4	2	0	-5	-3	-6	-5	-4	-4		hsa-miR-548d-3p	0	-3.69109	1.68963	0	-8.91865	-4.0588	-8.77484	-7.38273	-5.35023	-6.347		hsa-miR-548d-3p	0	0	1.68963	0	0	0	0	0	0	0		hsa-miR-548d-3p	1	Only in Tum.	1	1	1	1	1	1	1		1	0
586	hsa-miR-548d-5p	-7	-1	-3	-7	-7	-7	-3	-3	-7	-1		hsa-miR-548d-5p	-7	-0.922771	-2.53445	-9.07142	-12.4861	-9.47053	-4.38742	-4.42964	-9.3629	-1.58675		hsa-miR-548d-5p	0	0	0	0	0	0	0	0	0	0		hsa-miR-548d-5p	n/a	n/a	n/a	n/a	n/a	n/a	n/a	n/a	n/a
587	hsa-miR-548e	-9	-3	-4	-7	-6	-7	-6	-4	-8	-6		hsa-miR-548e	-9	-2.76831	-3.37926	-9.07142	-10.7024	-9.47053	-8.77484	-5.90618	-10.7005	-9.5205		hsa-miR-548e	0	0	0	0	0	0	0	0	0	0		hsa-miR-548e	n/a	n/a	n/a	n/a	n/a	n/a	n/a	n/a	n/a
588	hsa-miR-548f	-4	-6	-7	-9	-5	-5	-6	-9	-3	-9		hsa-miR-548f	-4	-5.53663	-5.91371	-11.6633	-8.91865	-6.76466	-8.77484	-13.2889	-4.01267	-14.2808		hsa-miR-548f	0	0	0	0	0	0	0	0	0	0		hsa-miR-548f	n/a	n/a	n/a	n/a	n/a	n/a	n/a	n/a	n/a
589	hsa-miR-548g-3p	-6	-4	-8	-4	-4	-5	0	-8	-8	-5		hsa-miR-548g-3p	-6	-3.69109	-6.75852	-5.18367	-7.13492	-6.76466	0	-11.8124	-10.7005	-7.93375		hsa-miR-548g-3p	0	0	0	0	0	0	0	0	0	0		hsa-miR-548g-3p	n/a	n/a	n/a	n/a	n/a	n/a	n/a	n/a	n/a
590	hsa-miR-548h-5p	-6	-8	-9	-4	-5	-6	-8	-6	-6	-8		hsa-miR-548h-5p	-6	-7.38217	-7.60334	-5.18367	-8.91865	-8.11759	-11.6998	-8.85928	-8.02535	-12.694		hsa-miR-548h-5p	0	0	0	0	0	0	0	0	0	0		hsa-miR-548h-5p	n/a	n/a	n/a	n/a	n/a	n/a	n/a	n/a	n/a
591	hsa-miR-548i	0	-4	-3	7	-3	-5	-5	-1	-6	-6		hsa-miR-548i	0	-3.69109	-2.53445	9.07142	-5.35119	-6.76466	-7.31237	-1.47655	-8.02535	-9.5205		hsa-miR-548i	0	0	0	9.07142	0	0	0	0	0	0		hsa-miR-548i	1	1	Only in Tum.	1	1	1	1	1	1		1	0
592	hsa-miR-548j	-8	-6	-8	-9	-6	-7	-4	-8	-5	-4		hsa-miR-548j	-8	-5.53663	-6.75852	-11.6633	-10.7024	-9.47053	-5.84989	-11.8124	-6.68779	-6.347		hsa-miR-548j	0	0	0	0	0	0	0	0	0	0		hsa-miR-548j	n/a	n/a	n/a	n/a	n/a	n/a	n/a	n/a	n/a
593	hsa-miR-548k	-5	9	-4	-2	0	-7	-3	-1	-4	-3		hsa-miR-548k	-5	8.30494	-3.37926	-2.59184	0	-9.47053	-4.38742	-1.47655	-5.35023	-4.76025		hsa-miR-548k	0	8.30494	0	0	0	0	0	0	0	0		hsa-miR-548k	Only in Tum.	1	1	1	1	1	1	1	1		1	0
594	hsa-miR-548l	-2	2	-2	0	-2	-2	-2	-2	7	-1		hsa-miR-548l	-2	1.84554	-1.68963	0	-3.56746	-2.70586	-2.92495	-2.95309	9.3629	-1.58675		hsa-miR-548l	0	1.84554	0	0	0	0	0	0	9.3629	0		hsa-miR-548l	Only in Tum.	1	1	1	1	1	1	Only in Tum.	1		2	0
595	hsa-miR-548m	-2	-6	-6	-8	-6	-6	-8	-4	-1	-2		hsa-miR-548m	-2	-5.53663	-5.06889	-10.3673	-10.7024	-8.11759	-11.6998	-5.90618	-1.33756	-3.1735		hsa-miR-548m	0	0	0	0	0	0	0	0	0	0		hsa-miR-548m	n/a	n/a	n/a	n/a	n/a	n/a	n/a	n/a	n/a
596	hsa-miR-548n	6	-1	1	11	0	8	0	5	5	1		hsa-miR-548n	6	-0.922771	0.844815	14.2551	0	10.8235	0	7.38273	6.68779	1.58675		hsa-miR-548n	6	0	0.844815	14.2551	0	10.8235	0	7.38273	6.68779	1.58675		hsa-miR-548n	Lost in Tum.	0.140803	2.37585	Lost in Tum.	1.80391	Lost in Tum.	1.23046	1.11463	0.264458		1	5
597	hsa-miR-548o-3p	-5	-4	0	-6	-7	-8	-4	-2	-7	-4		hsa-miR-548o-3p	-5	-3.69109	0	-7.77551	-12.4861	-10.8235	-5.84989	-2.95309	-9.3629	-6.347		hsa-miR-548o-3p	0	0	0	0	0	0	0	0	0	0		hsa-miR-548o-3p	n/a	n/a	n/a	n/a	n/a	n/a	n/a	n/a	n/a
598	hsa-miR-548p	-2	-5	-6	-8	-4	3	-6	0	1	-1		hsa-miR-548p	-2	-4.61386	-5.06889	-10.3673	-7.13492	4.0588	-8.77484	0	1.33756	-1.58675		hsa-miR-548p	0	0	0	0	0	4.0588	0	0	1.33756	0		hsa-miR-548p	1	1	1	1	Only in Tum.	1	1	Only in Tum.	1		2	0
599	hsa-miR-548q	-4	-6	-6	0	-3	-4	-6	-4	-7	-3		hsa-miR-548q	-4	-5.53663	-5.06889	0	-5.35119	-5.41173	-8.77484	-5.90618	-9.3629	-4.76025		hsa-miR-548q	0	0	0	0	0	0	0	0	0	0		hsa-miR-548q	n/a	n/a	n/a	n/a	n/a	n/a	n/a	n/a	n/a
600	hsa-miR-548s	0	-4	-3	0	-1	-1	-3	-2	-3	1		hsa-miR-548s	0	-3.69109	-2.53445	0	-1.78373	-1.35293	-4.38742	-2.95309	-4.01267	1.58675		hsa-miR-548s	0	0	0	0	0	0	0	0	0	1.58675		hsa-miR-548s	1	1	1	1	1	1	1	1	Only in Tum.		1	0
601	hsa-miR-548t-5p	1	2	3	2	2	11	1	0	2	3		hsa-miR-548t-5p	1	1.84554	2.53445	2.59184	3.56746	14.8823	1.46247	0	2.67512	4.76025		hsa-miR-548t-5p	1	1.84554	2.53445	2.59184	3.56746	14.8823	1.46247	0	2.67512	4.76025		hsa-miR-548t-5p	1.84554	2.53445	2.59184	3.56746	14.8823	1.46247	Lost in Tum.	2.67512	4.76025		6	1
602	hsa-miR-548u	-6	-7	-9	-9	-7	-9	-6	-8	-8	-7		hsa-miR-548u	-6	-6.4594	-7.60334	-11.6633	-12.4861	-12.1764	-8.77484	-11.8124	-10.7005	-11.1073		hsa-miR-548u	0	0	0	0	0	0	0	0	0	0		hsa-miR-548u	n/a	n/a	n/a	n/a	n/a	n/a	n/a	n/a	n/a
603	hsa-miR-548v	-6	-7	-5	1	-7	-6	-5	-8	-4	-4		hsa-miR-548v	-6	-6.4594	-4.22408	1.29592	-12.4861	-8.11759	-7.31237	-11.8124	-5.35023	-6.347		hsa-miR-548v	0	0	0	1.29592	0	0	0	0	0	0		hsa-miR-548v	1	1	Only in Tum.	1	1	1	1	1	1		1	0
604	hsa-miR-548w	-8	-6	-9	-3	-2	-6	-6	-9	-8	-5		hsa-miR-548w	-8	-5.53663	-7.60334	-3.88775	-3.56746	-8.11759	-8.77484	-13.2889	-10.7005	-7.93375		hsa-miR-548w	0	0	0	0	0	0	0	0	0	0		hsa-miR-548w	n/a	n/a	n/a	n/a	n/a	n/a	n/a	n/a	n/a
605	hsa-miR-548x-3p	5	4	2	5	0	2	4	8	11	2		hsa-miR-548x-3p	5	3.69109	1.68963	6.47959	0	2.70586	5.84989	11.8124	14.7131	3.1735		hsa-miR-548x-3p	5	3.69109	1.68963	6.47959	0	2.70586	5.84989	11.8124	14.7131	3.1735		hsa-miR-548x-3p	0.738217	0.337926	1.29592	Lost in Tum.	0.541173	1.16998	2.36247	2.94263	0.6347		2	2
606	hsa-miR-548y	-6	-9	-9	-4	-2	-6	-7	4	-3	-2		hsa-miR-548y	-6	-8.30494	-7.60334	-5.18367	-3.56746	-8.11759	-10.2373	5.90618	-4.01267	-3.1735		hsa-miR-548y	0	0	0	0	0	0	0	5.90618	0	0		hsa-miR-548y	1	1	1	1	1	1	Only in Tum.	1	1		1	0
607	hsa-miR-548z	-1	-5	-9	-8	-4	-6	-5	-5	-3	-3		hsa-miR-548z	-1	-4.61386	-7.60334	-10.3673	-7.13492	-8.11759	-7.31237	-7.38273	-4.01267	-4.76025		hsa-miR-548z	0	0	0	0	0	0	0	0	0	0		hsa-miR-548z	n/a	n/a	n/a	n/a	n/a	n/a	n/a	n/a	n/a
608	hsa-miR-549	-9	-9	-9	-9	-9	-9	-9	-9	-9	-9		hsa-miR-549	-9	-8.30494	-7.60334	-11.6633	-16.0536	-12.1764	-13.1623	-13.2889	-12.038	-14.2808		hsa-miR-549	0	0	0	0	0	0	0	0	0	0		hsa-miR-549	n/a	n/a	n/a	n/a	n/a	n/a	n/a	n/a	n/a
609	hsa-miR-550a-5p	4	0	8	-2	1	-1	3	7	-2	-4		hsa-miR-550a-5p	4	0	6.75852	-2.59184	1.78373	-1.35293	4.38742	10.3358	-2.67512	-6.347		hsa-miR-550a-5p	4	0	6.75852	0	1.78373	0	4.38742	10.3358	0	0		hsa-miR-550a-5p	Lost in Tum.	1.68963	Lost in Tum.	0.445932	Lost in Tum.	1.09686	2.58396	Lost in Tum.	Lost in Tum.		1	6
610	hsa-miR-550b-3p	-2	-2	-4	-6	4	1	-5	5	-4	1		hsa-miR-550b-3p	-2	-1.84554	-3.37926	-7.77551	7.13492	1.35293	-7.31237	7.38273	-5.35023	1.58675		hsa-miR-550b-3p	0	0	0	0	7.13492	1.35293	0	7.38273	0	1.58675		hsa-miR-550b-3p	1	1	1	Only in Tum.	Only in Tum.	1	Only in Tum.	1	Only in Tum.		4	0
611	hsa-miR-551a	-5	-8	-4	-7	-5	-4	-2	0	-7	-3		hsa-miR-551a	-5	-7.38217	-3.37926	-9.07142	-8.91865	-5.41173	-2.92495	0	-9.3629	-4.76025		hsa-miR-551a	0	0	0	0	0	0	0	0	0	0		hsa-miR-551a	n/a	n/a	n/a	n/a	n/a	n/a	n/a	n/a	n/a
612	hsa-miR-551b-3p	-6	-5	-6	-8	-6	-8	-6	-4	-1	-5		hsa-miR-551b-3p	-6	-4.61386	-5.06889	-10.3673	-10.7024	-10.8235	-8.77484	-5.90618	-1.33756	-7.93375		hsa-miR-551b-3p	0	0	0	0	0	0	0	0	0	0		hsa-miR-551b-3p	n/a	n/a	n/a	n/a	n/a	n/a	n/a	n/a	n/a
613	hsa-miR-552	-1	-2	-2	1	1	-1	-7	1	-5	-3		hsa-miR-552	-1	-1.84554	-1.68963	1.29592	1.78373	-1.35293	-10.2373	1.47655	-6.68779	-4.76025		hsa-miR-552	0	0	0	1.29592	1.78373	0	0	1.47655	0	0		hsa-miR-552	1	1	Only in Tum.	Only in Tum.	1	1	Only in Tum.	1	1		3	0
614	hsa-miR-553	2	-1	1	7	-3	-2	-2	2	4	3		hsa-miR-553	2	-0.922771	0.844815	9.07142	-5.35119	-2.70586	-2.92495	2.95309	5.35023	4.76025		hsa-miR-553	2	0	0.844815	9.07142	0	0	0	2.95309	5.35023	4.76025		hsa-miR-553	Lost in Tum.	0.422408	4.53571	Lost in Tum.	Lost in Tum.	Lost in Tum.	1.47655	2.67512	2.38013		3	5
615	hsa-miR-554	-6	1	-3	0	-7	-6	-1	-3	-2	-5		hsa-miR-554	-6	0.922771	-2.53445	0	-12.4861	-8.11759	-1.46247	-4.42964	-2.67512	-7.93375		hsa-miR-554	0	0.922771	0	0	0	0	0	0	0	0		hsa-miR-554	Only in Tum.	1	1	1	1	1	1	1	1		1	0
616	hsa-miR-555	-9	-9	-6	-9	-7	-9	-5	-6	-5	-8		hsa-miR-555	-9	-8.30494	-5.06889	-11.6633	-12.4861	-12.1764	-7.31237	-8.85928	-6.68779	-12.694		hsa-miR-555	0	0	0	0	0	0	0	0	0	0		hsa-miR-555	n/a	n/a	n/a	n/a	n/a	n/a	n/a	n/a	n/a
617	hsa-miR-556-3p	-5	-4	-7	-4	-9	-8	-9	-9	-6	-7		hsa-miR-556-3p	-5	-3.69109	-5.91371	-5.18367	-16.0536	-10.8235	-13.1623	-13.2889	-8.02535	-11.1073		hsa-miR-556-3p	0	0	0	0	0	0	0	0	0	0		hsa-miR-556-3p	n/a	n/a	n/a	n/a	n/a	n/a	n/a	n/a	n/a
618	hsa-miR-556-5p	-7	-9	-6	-8	-4	-8	-7	-8	-8	-6		hsa-miR-556-5p	-7	-8.30494	-5.06889	-10.3673	-7.13492	-10.8235	-10.2373	-11.8124	-10.7005	-9.5205		hsa-miR-556-5p	0	0	0	0	0	0	0	0	0	0		hsa-miR-556-5p	n/a	n/a	n/a	n/a	n/a	n/a	n/a	n/a	n/a
619	hsa-miR-557	-3	-2	-5	-2	-3	-6	-2	-6	-7	-8		hsa-miR-557	-3	-1.84554	-4.22408	-2.59184	-5.35119	-8.11759	-2.92495	-8.85928	-9.3629	-12.694		hsa-miR-557	0	0	0	0	0	0	0	0	0	0		hsa-miR-557	n/a	n/a	n/a	n/a	n/a	n/a	n/a	n/a	n/a
620	hsa-miR-558	0	-5	3	-2	-2	-4	0	-1	3	-5		hsa-miR-558	0	-4.61386	2.53445	-2.59184	-3.56746	-5.41173	0	-1.47655	4.01267	-7.93375		hsa-miR-558	0	0	2.53445	0	0	0	0	0	4.01267	0		hsa-miR-558	1	Only in Tum.	1	1	1	1	1	Only in Tum.	1		2	0
621	hsa-miR-559	-8	-7	-7	-2	-5	-8	-5	-2	-5	-2		hsa-miR-559	-8	-6.4594	-5.91371	-2.59184	-8.91865	-10.8235	-7.31237	-2.95309	-6.68779	-3.1735		hsa-miR-559	0	0	0	0	0	0	0	0	0	0		hsa-miR-559	n/a	n/a	n/a	n/a	n/a	n/a	n/a	n/a	n/a
622	hsa-miR-561-3p	0	-3	-3	2	-6	-1	-5	-1	-3	2		hsa-miR-561-3p	0	-2.76831	-2.53445	2.59184	-10.7024	-1.35293	-7.31237	-1.47655	-4.01267	3.1735		hsa-miR-561-3p	0	0	0	2.59184	0	0	0	0	0	3.1735		hsa-miR-561-3p	1	1	Only in Tum.	1	1	1	1	1	Only in Tum.		2	0
623	hsa-miR-562	4	0	-1	0	-3	-8	-4	-5	-4	-6		hsa-miR-562	4	0	-0.844815	0	-5.35119	-10.8235	-5.84989	-7.38273	-5.35023	-9.5205		hsa-miR-562	4	0	0	0	0	0	0	0	0	0		hsa-miR-562	Lost in Tum.	Lost in Tum.	Lost in Tum.	Lost in Tum.	Lost in Tum.	Lost in Tum.	Lost in Tum.	Lost in Tum.	Lost in Tum.		0	9
624	hsa-miR-563	-5	-1	-1	-4	-1	-4	-3	1	-4	-5		hsa-miR-563	-5	-0.922771	-0.844815	-5.18367	-1.78373	-5.41173	-4.38742	1.47655	-5.35023	-7.93375		hsa-miR-563	0	0	0	0	0	0	0	1.47655	0	0		hsa-miR-563	1	1	1	1	1	1	Only in Tum.	1	1		1	0
625	hsa-miR-564	-2	-2	2	-2	-7	-2	-1	-4	0	3		hsa-miR-564	-2	-1.84554	1.68963	-2.59184	-12.4861	-2.70586	-1.46247	-5.90618	0	4.76025		hsa-miR-564	0	0	1.68963	0	0	0	0	0	0	4.76025		hsa-miR-564	1	Only in Tum.	1	1	1	1	1	1	Only in Tum.		2	0
626	hsa-miR-566	-4	-6	-8	-8	-4	-7	-8	-7	-8	-7		hsa-miR-566	-4	-5.53663	-6.75852	-10.3673	-7.13492	-9.47053	-11.6998	-10.3358	-10.7005	-11.1073		hsa-miR-566	0	0	0	0	0	0	0	0	0	0		hsa-miR-566	n/a	n/a	n/a	n/a	n/a	n/a	n/a	n/a	n/a
627	hsa-miR-567	-7	-3	-2	-2	-8	-3	-6	1	-9	-6		hsa-miR-567	-7	-2.76831	-1.68963	-2.59184	-14.2698	-4.0588	-8.77484	1.47655	-12.038	-9.5205		hsa-miR-567	0	0	0	0	0	0	0	1.47655	0	0		hsa-miR-567	1	1	1	1	1	1	Only in Tum.	1	1		1	0
628	hsa-miR-568	-7	-6	-8	-8	-6	-8	-4	-6	-7	-8		hsa-miR-568	-7	-5.53663	-6.75852	-10.3673	-10.7024	-10.8235	-5.84989	-8.85928	-9.3629	-12.694		hsa-miR-568	0	0	0	0	0	0	0	0	0	0		hsa-miR-568	n/a	n/a	n/a	n/a	n/a	n/a	n/a	n/a	n/a
629	hsa-miR-569	-4	-3	-3	0	-5	-4	-3	2	-5	-1		hsa-miR-569	-4	-2.76831	-2.53445	0	-8.91865	-5.41173	-4.38742	2.95309	-6.68779	-1.58675		hsa-miR-569	0	0	0	0	0	0	0	2.95309	0	0		hsa-miR-569	1	1	1	1	1	1	Only in Tum.	1	1		1	0
630	hsa-miR-570-3p	-5	0	-7	-5	5	-1	-7	-2	-4	-4		hsa-miR-570-3p	-5	0	-5.91371	-6.47959	8.91865	-1.35293	-10.2373	-2.95309	-5.35023	-6.347		hsa-miR-570-3p	0	0	0	0	8.91865	0	0	0	0	0		hsa-miR-570-3p	1	1	1	Only in Tum.	1	1	1	1	1		1	0
631	hsa-miR-571	-6	-1	-8	-5	-2	-6	-7	-2	-8	-4		hsa-miR-571	-6	-0.922771	-6.75852	-6.47959	-3.56746	-8.11759	-10.2373	-2.95309	-10.7005	-6.347		hsa-miR-571	0	0	0	0	0	0	0	0	0	0		hsa-miR-571	n/a	n/a	n/a	n/a	n/a	n/a	n/a	n/a	n/a
632	hsa-miR-572	-5	-3	1	2	-5	5	-4	-4	-2	-2		hsa-miR-572	-5	-2.76831	0.844815	2.59184	-8.91865	6.76466	-5.84989	-5.90618	-2.67512	-3.1735		hsa-miR-572	0	0	0.844815	2.59184	0	6.76466	0	0	0	0		hsa-miR-572	1	Only in Tum.	Only in Tum.	1	Only in Tum.	1	1	1	1		3	0
633	hsa-miR-573	-1	1	-5	3	-5	-2	-3	-3	-5	5		hsa-miR-573	-1	0.922771	-4.22408	3.88775	-8.91865	-2.70586	-4.38742	-4.42964	-6.68779	7.93375		hsa-miR-573	0	0.922771	0	3.88775	0	0	0	0	0	7.93375		hsa-miR-573	Only in Tum.	1	Only in Tum.	1	1	1	1	1	Only in Tum.		3	0
634	hsa-miR-574-3p	16	52	5	20	30	17	11	14	13	31		hsa-miR-574-3p	16	47.9841	4.22408	25.9184	53.5119	22.9998	16.0872	20.6716	17.3882	49.1893		hsa-miR-574-3p	16	47.9841	4.22408	25.9184	53.5119	22.9998	16.0872	20.6716	17.3882	49.1893		hsa-miR-574-3p	2.99901	0.264005	1.6199	3.34449	1.43749	1.00545	1.29198	1.08677	3.07433		3	1
635	hsa-miR-574-5p	9	52	11	2	13	14	7	12	9	39		hsa-miR-574-5p	9	47.9841	9.29297	2.59184	23.1885	18.9411	10.2373	17.7186	12.038	61.8833		hsa-miR-574-5p	9	47.9841	9.29297	2.59184	23.1885	18.9411	10.2373	17.7186	12.038	61.8833		hsa-miR-574-5p	5.33157	1.03255	0.287982	2.5765	2.10456	1.13748	1.96873	1.33756	6.87592		4	1
636	hsa-miR-575	4	52	4	2	13	6	4	13	6	12		hsa-miR-575	4	47.9841	3.37926	2.59184	23.1885	8.11759	5.84989	19.1951	8.02535	19.041		hsa-miR-575	4	47.9841	3.37926	2.59184	23.1885	8.11759	5.84989	19.1951	8.02535	19.041		hsa-miR-575	11.996	0.844815	0.647959	5.79712	2.0294	1.46247	4.79877	2.00634	4.76025		6	0
637	hsa-miR-576-3p	-6	-1	-2	-2	-4	-5	0	-2	-7	-4		hsa-miR-576-3p	-6	-0.922771	-1.68963	-2.59184	-7.13492	-6.76466	0	-2.95309	-9.3629	-6.347		hsa-miR-576-3p	0	0	0	0	0	0	0	0	0	0		hsa-miR-576-3p	n/a	n/a	n/a	n/a	n/a	n/a	n/a	n/a	n/a
638	hsa-miR-576-5p	-7	-7	-5	-3	-5	-5	-6	-6	-7	-7		hsa-miR-576-5p	-7	-6.4594	-4.22408	-3.88775	-8.91865	-6.76466	-8.77484	-8.85928	-9.3629	-11.1073		hsa-miR-576-5p	0	0	0	0	0	0	0	0	0	0		hsa-miR-576-5p	n/a	n/a	n/a	n/a	n/a	n/a	n/a	n/a	n/a
639	hsa-miR-577	-7	-5	-2	-3	-5	-7	-6	-4	-3	-1		hsa-miR-577	-7	-4.61386	-1.68963	-3.88775	-8.91865	-9.47053	-8.77484	-5.90618	-4.01267	-1.58675		hsa-miR-577	0	0	0	0	0	0	0	0	0	0		hsa-miR-577	n/a	n/a	n/a	n/a	n/a	n/a	n/a	n/a	n/a
640	hsa-miR-578	-1	4	1	2	3	-2	4	-1	7	4		hsa-miR-578	-1	3.69109	0.844815	2.59184	5.35119	-2.70586	5.84989	-1.47655	9.3629	6.347		hsa-miR-578	0	3.69109	0.844815	2.59184	5.35119	0	5.84989	0	9.3629	6.347		hsa-miR-578	Only in Tum.	Only in Tum.	Only in Tum.	Only in Tum.	1	Only in Tum.	1	Only in Tum.	Only in Tum.		7	0
641	hsa-miR-579	2	4	-2	-4	-1	2	-2	11	6	21		hsa-miR-579	2	3.69109	-1.68963	-5.18367	-1.78373	2.70586	-2.92495	16.242	8.02535	33.3218		hsa-miR-579	2	3.69109	0	0	0	2.70586	0	16.242	8.02535	33.3218		hsa-miR-579	1.84554	Lost in Tum.	Lost in Tum.	Lost in Tum.	1.35293	Lost in Tum.	8.121	4.01267	16.6609		3	4
642	hsa-miR-580	-5	4	-5	-1	-2	-4	-2	-3	-8	-6		hsa-miR-580	-5	3.69109	-4.22408	-1.29592	-3.56746	-5.41173	-2.92495	-4.42964	-10.7005	-9.5205		hsa-miR-580	0	3.69109	0	0	0	0	0	0	0	0		hsa-miR-580	Only in Tum.	1	1	1	1	1	1	1	1		1	0
643	hsa-miR-581	-4	-3	0	-1	-5	-4	0	-5	-2	1		hsa-miR-581	-4	-2.76831	0	-1.29592	-8.91865	-5.41173	0	-7.38273	-2.67512	1.58675		hsa-miR-581	0	0	0	0	0	0	0	0	0	1.58675		hsa-miR-581	1	1	1	1	1	1	1	1	Only in Tum.		1	0
644	hsa-miR-582-3p	-4	-7	-1	-3	-9	-9	-2	-8	-9	-5		hsa-miR-582-3p	-4	-6.4594	-0.844815	-3.88775	-16.0536	-12.1764	-2.92495	-11.8124	-12.038	-7.93375		hsa-miR-582-3p	0	0	0	0	0	0	0	0	0	0		hsa-miR-582-3p	n/a	n/a	n/a	n/a	n/a	n/a	n/a	n/a	n/a
645	hsa-miR-582-5p	-9	-1	3	-6	-6	-1	7	2	-5	1		hsa-miR-582-5p	-9	-0.922771	2.53445	-7.77551	-10.7024	-1.35293	10.2373	2.95309	-6.68779	1.58675		hsa-miR-582-5p	0	0	2.53445	0	0	0	10.2373	2.95309	0	1.58675		hsa-miR-582-5p	1	Only in Tum.	1	1	1	Only in Tum.	Only in Tum.	1	Only in Tum.		4	0
646	hsa-miR-583	0	7	-5	0	2	2	-4	9	1	5		hsa-miR-583	0	6.4594	-4.22408	0	3.56746	2.70586	-5.84989	13.2889	1.33756	7.93375		hsa-miR-583	0	6.4594	0	0	3.56746	2.70586	0	13.2889	1.33756	7.93375		hsa-miR-583	Only in Tum.	1	1	Only in Tum.	Only in Tum.	1	Only in Tum.	Only in Tum.	Only in Tum.		6	0
647	hsa-miR-584-5p	-5	-5	-9	-7	-9	-5	-6	-8	-7	-8		hsa-miR-584-5p	-5	-4.61386	-7.60334	-9.07142	-16.0536	-6.76466	-8.77484	-11.8124	-9.3629	-12.694		hsa-miR-584-5p	0	0	0	0	0	0	0	0	0	0		hsa-miR-584-5p	n/a	n/a	n/a	n/a	n/a	n/a	n/a	n/a	n/a
648	hsa-miR-585	-7	-5	-6	-8	-7	-2	-3	-4	-5	-7		hsa-miR-585	-7	-4.61386	-5.06889	-10.3673	-12.4861	-2.70586	-4.38742	-5.90618	-6.68779	-11.1073		hsa-miR-585	0	0	0	0	0	0	0	0	0	0		hsa-miR-585	n/a	n/a	n/a	n/a	n/a	n/a	n/a	n/a	n/a
649	hsa-miR-586	-4	-1	-3	-7	-9	-5	-5	-5	-6	-3		hsa-miR-586	-4	-0.922771	-2.53445	-9.07142	-16.0536	-6.76466	-7.31237	-7.38273	-8.02535	-4.76025		hsa-miR-586	0	0	0	0	0	0	0	0	0	0		hsa-miR-586	n/a	n/a	n/a	n/a	n/a	n/a	n/a	n/a	n/a
650	hsa-miR-587	5	5	-4	-2	3	-1	6	0	-3	6		hsa-miR-587	5	4.61386	-3.37926	-2.59184	5.35119	-1.35293	8.77484	0	-4.01267	9.5205		hsa-miR-587	5	4.61386	0	0	5.35119	0	8.77484	0	0	9.5205		hsa-miR-587	0.922771	Lost in Tum.	Lost in Tum.	1.07024	Lost in Tum.	1.75497	Lost in Tum.	Lost in Tum.	1.9041		0	5
651	hsa-miR-588	-6	-5	-7	-6	-2	-7	-8	-9	-9	-3		hsa-miR-588	-6	-4.61386	-5.91371	-7.77551	-3.56746	-9.47053	-11.6998	-13.2889	-12.038	-4.76025		hsa-miR-588	0	0	0	0	0	0	0	0	0	0		hsa-miR-588	n/a	n/a	n/a	n/a	n/a	n/a	n/a	n/a	n/a
652	hsa-miR-589-5p	-9	-8	-7	-5	-7	-9	-9	-5	-6	-8		hsa-miR-589-5p	-9	-7.38217	-5.91371	-6.47959	-12.4861	-12.1764	-13.1623	-7.38273	-8.02535	-12.694		hsa-miR-589-5p	0	0	0	0	0	0	0	0	0	0		hsa-miR-589-5p	n/a	n/a	n/a	n/a	n/a	n/a	n/a	n/a	n/a
653	hsa-miR-590-3p	3	-3	-5	-1	-7	-5	-5	4	0	0		hsa-miR-590-3p	3	-2.76831	-4.22408	-1.29592	-12.4861	-6.76466	-7.31237	5.90618	0	0		hsa-miR-590-3p	3	0	0	0	0	0	0	5.90618	0	0		hsa-miR-590-3p	Lost in Tum.	Lost in Tum.	Lost in Tum.	Lost in Tum.	Lost in Tum.	Lost in Tum.	1.96873	Lost in Tum.	Lost in Tum.		0	8
654	hsa-miR-590-5p	-3	-3	-2	-4	-4	1	-8	0	-6	-6		hsa-miR-590-5p	-3	-2.76831	-1.68963	-5.18367	-7.13492	1.35293	-11.6998	0	-8.02535	-9.5205		hsa-miR-590-5p	0	0	0	0	0	1.35293	0	0	0	0		hsa-miR-590-5p	1	1	1	1	Only in Tum.	1	1	1	1		1	0
655	hsa-miR-591	-6	-2	-9	-5	-9	-8	-9	-5	-9	-8		hsa-miR-591	-6	-1.84554	-7.60334	-6.47959	-16.0536	-10.8235	-13.1623	-7.38273	-12.038	-12.694		hsa-miR-591	0	0	0	0	0	0	0	0	0	0		hsa-miR-591	n/a	n/a	n/a	n/a	n/a	n/a	n/a	n/a	n/a
656	hsa-miR-592	-6	-2	4	-3	2	-9	1	-5	-3	-1		hsa-miR-592	-6	-1.84554	3.37926	-3.88775	3.56746	-12.1764	1.46247	-7.38273	-4.01267	-1.58675		hsa-miR-592	0	0	3.37926	0	3.56746	0	1.46247	0	0	0		hsa-miR-592	1	Only in Tum.	1	Only in Tum.	1	Only in Tum.	1	1	1		3	0
657	hsa-miR-593-3p	-7	-8	-9	-8	-9	-5	-7	-9	-6	-2		hsa-miR-593-3p	-7	-7.38217	-7.60334	-10.3673	-16.0536	-6.76466	-10.2373	-13.2889	-8.02535	-3.1735		hsa-miR-593-3p	0	0	0	0	0	0	0	0	0	0		hsa-miR-593-3p	n/a	n/a	n/a	n/a	n/a	n/a	n/a	n/a	n/a
658	hsa-miR-595	-9	-3	-6	-2	-4	-9	-8	-8	-8	-4		hsa-miR-595	-9	-2.76831	-5.06889	-2.59184	-7.13492	-12.1764	-11.6998	-11.8124	-10.7005	-6.347		hsa-miR-595	0	0	0	0	0	0	0	0	0	0		hsa-miR-595	n/a	n/a	n/a	n/a	n/a	n/a	n/a	n/a	n/a
659	hsa-miR-596	2	2	-1	0	-1	-5	-2	2	-5	1		hsa-miR-596	2	1.84554	-0.844815	0	-1.78373	-6.76466	-2.92495	2.95309	-6.68779	1.58675		hsa-miR-596	2	1.84554	0	0	0	0	0	2.95309	0	1.58675		hsa-miR-596	0.922771	Lost in Tum.	Lost in Tum.	Lost in Tum.	Lost in Tum.	Lost in Tum.	1.47655	Lost in Tum.	0.793375		0	6
660	hsa-miR-597	-7	-3	-5	0	-4	-2	-5	0	-3	-1		hsa-miR-597	-7	-2.76831	-4.22408	0	-7.13492	-2.70586	-7.31237	0	-4.01267	-1.58675		hsa-miR-597	0	0	0	0	0	0	0	0	0	0		hsa-miR-597	n/a	n/a	n/a	n/a	n/a	n/a	n/a	n/a	n/a
661	hsa-miR-598	-3	-3	0	-4	-8	-2	-6	0	-3	-6		hsa-miR-598	-3	-2.76831	0	-5.18367	-14.2698	-2.70586	-8.77484	0	-4.01267	-9.5205		hsa-miR-598	0	0	0	0	0	0	0	0	0	0		hsa-miR-598	n/a	n/a	n/a	n/a	n/a	n/a	n/a	n/a	n/a
662	hsa-miR-599	-6	-5	-8	-5	-4	-7	-4	-4	-3	-9		hsa-miR-599	-6	-4.61386	-6.75852	-6.47959	-7.13492	-9.47053	-5.84989	-5.90618	-4.01267	-14.2808		hsa-miR-599	0	0	0	0	0	0	0	0	0	0		hsa-miR-599	n/a	n/a	n/a	n/a	n/a	n/a	n/a	n/a	n/a
663	hsa-miR-600	-1	2	-6	-4	-5	-9	-6	-5	-7	-9		hsa-miR-600	-1	1.84554	-5.06889	-5.18367	-8.91865	-12.1764	-8.77484	-7.38273	-9.3629	-14.2808		hsa-miR-600	0	1.84554	0	0	0	0	0	0	0	0		hsa-miR-600	Only in Tum.	1	1	1	1	1	1	1	1		1	0
664	hsa-miR-601	-6	5	0	4	5	-3	-1	7	-4	-3		hsa-miR-601	-6	4.61386	0	5.18367	8.91865	-4.0588	-1.46247	10.3358	-5.35023	-4.76025		hsa-miR-601	0	4.61386	0	5.18367	8.91865	0	0	10.3358	0	0		hsa-miR-601	Only in Tum.	1	Only in Tum.	Only in Tum.	1	1	Only in Tum.	1	1		4	0
665	hsa-miR-602	-6	-3	-6	-5	-3	-5	-6	-3	-3	-5		hsa-miR-602	-6	-2.76831	-5.06889	-6.47959	-5.35119	-6.76466	-8.77484	-4.42964	-4.01267	-7.93375		hsa-miR-602	0	0	0	0	0	0	0	0	0	0		hsa-miR-602	n/a	n/a	n/a	n/a	n/a	n/a	n/a	n/a	n/a
666	hsa-miR-603	-2	-8	-8	-3	-8	-7	-7	-7	-6	-2		hsa-miR-603	-2	-7.38217	-6.75852	-3.88775	-14.2698	-9.47053	-10.2373	-10.3358	-8.02535	-3.1735		hsa-miR-603	0	0	0	0	0	0	0	0	0	0		hsa-miR-603	n/a	n/a	n/a	n/a	n/a	n/a	n/a	n/a	n/a
667	hsa-miR-604	-3	6	-4	3	-5	0	4	0	-1	10		hsa-miR-604	-3	5.53663	-3.37926	3.88775	-8.91865	0	5.84989	0	-1.33756	15.8675		hsa-miR-604	0	5.53663	0	3.88775	0	0	5.84989	0	0	15.8675		hsa-miR-604	Only in Tum.	1	Only in Tum.	1	1	Only in Tum.	1	1	Only in Tum.		4	0
668	hsa-miR-605	2	3	5	3	1	-2	-4	1	2	0		hsa-miR-605	2	2.76831	4.22408	3.88775	1.78373	-2.70586	-5.84989	1.47655	2.67512	0		hsa-miR-605	2	2.76831	4.22408	3.88775	1.78373	0	0	1.47655	2.67512	0		hsa-miR-605	1.38416	2.11204	1.94388	0.891865	Lost in Tum.	Lost in Tum.	0.738273	1.33756	Lost in Tum.		1	3
669	hsa-miR-606	-3	-3	-6	-3	-7	-8	-4	-3	-8	-6		hsa-miR-606	-3	-2.76831	-5.06889	-3.88775	-12.4861	-10.8235	-5.84989	-4.42964	-10.7005	-9.5205		hsa-miR-606	0	0	0	0	0	0	0	0	0	0		hsa-miR-606	n/a	n/a	n/a	n/a	n/a	n/a	n/a	n/a	n/a
670	hsa-miR-607	-4	-9	-5	-7	-4	-3	-5	-4	-7	-5		hsa-miR-607	-4	-8.30494	-4.22408	-9.07142	-7.13492	-4.0588	-7.31237	-5.90618	-9.3629	-7.93375		hsa-miR-607	0	0	0	0	0	0	0	0	0	0		hsa-miR-607	n/a	n/a	n/a	n/a	n/a	n/a	n/a	n/a	n/a
671	hsa-miR-608	-5	-6	-6	1	-5	-3	-8	-2	-5	-7		hsa-miR-608	-5	-5.53663	-5.06889	1.29592	-8.91865	-4.0588	-11.6998	-2.95309	-6.68779	-11.1073		hsa-miR-608	0	0	0	1.29592	0	0	0	0	0	0		hsa-miR-608	1	1	Only in Tum.	1	1	1	1	1	1		1	0
672	hsa-miR-609	-4	-6	-7	-8	-5	-6	-7	-6	-7	-2		hsa-miR-609	-4	-5.53663	-5.91371	-10.3673	-8.91865	-8.11759	-10.2373	-8.85928	-9.3629	-3.1735		hsa-miR-609	0	0	0	0	0	0	0	0	0	0		hsa-miR-609	n/a	n/a	n/a	n/a	n/a	n/a	n/a	n/a	n/a
673	hsa-miR-610	-7	-6	-7	-7	-9	-8	-7	-5	-8	-4		hsa-miR-610	-7	-5.53663	-5.91371	-9.07142	-16.0536	-10.8235	-10.2373	-7.38273	-10.7005	-6.347		hsa-miR-610	0	0	0	0	0	0	0	0	0	0		hsa-miR-610	n/a	n/a	n/a	n/a	n/a	n/a	n/a	n/a	n/a
674	hsa-miR-611	-7	-4	-5	-6	-4	-9	-8	-3	-7	-6		hsa-miR-611	-7	-3.69109	-4.22408	-7.77551	-7.13492	-12.1764	-11.6998	-4.42964	-9.3629	-9.5205		hsa-miR-611	0	0	0	0	0	0	0	0	0	0		hsa-miR-611	n/a	n/a	n/a	n/a	n/a	n/a	n/a	n/a	n/a
675	hsa-miR-612	30	29	23	36	24	21	37	44	35	28		hsa-miR-612	30	26.7604	19.4308	46.653	42.8095	28.4116	54.1115	64.968	46.8145	44.429		hsa-miR-612	30	26.7604	19.4308	46.653	42.8095	28.4116	54.1115	64.968	46.8145	44.429		hsa-miR-612	0.892012	0.647692	1.5551	1.42698	0.947053	1.80372	2.1656	1.56048	1.48097		1	0
676	hsa-miR-613	-7	-4	0	-4	-5	-1	-6	-3	2	-3		hsa-miR-613	-7	-3.69109	0	-5.18367	-8.91865	-1.35293	-8.77484	-4.42964	2.67512	-4.76025		hsa-miR-613	0	0	0	0	0	0	0	0	2.67512	0		hsa-miR-613	1	1	1	1	1	1	1	Only in Tum.	1		1	0
677	hsa-miR-614	-1	4	5	2	3	-6	1	1	-3	-2		hsa-miR-614	-1	3.69109	4.22408	2.59184	5.35119	-8.11759	1.46247	1.47655	-4.01267	-3.1735		hsa-miR-614	0	3.69109	4.22408	2.59184	5.35119	0	1.46247	1.47655	0	0		hsa-miR-614	Only in Tum.	Only in Tum.	Only in Tum.	Only in Tum.	1	Only in Tum.	Only in Tum.	1	1		6	0
678	hsa-miR-615-3p	-8	-5	-4	1	-5	-8	-2	-7	-5	-2		hsa-miR-615-3p	-8	-4.61386	-3.37926	1.29592	-8.91865	-10.8235	-2.92495	-10.3358	-6.68779	-3.1735		hsa-miR-615-3p	0	0	0	1.29592	0	0	0	0	0	0		hsa-miR-615-3p	1	1	Only in Tum.	1	1	1	1	1	1		1	0
679	hsa-miR-615-5p	4	-2	0	1	-4	4	6	0	-3	-6		hsa-miR-615-5p	4	-1.84554	0	1.29592	-7.13492	5.41173	8.77484	0	-4.01267	-9.5205		hsa-miR-615-5p	4	0	0	1.29592	0	5.41173	8.77484	0	0	0		hsa-miR-615-5p	Lost in Tum.	Lost in Tum.	0.323979	Lost in Tum.	1.35293	2.19371	Lost in Tum.	Lost in Tum.	Lost in Tum.		1	7
680	hsa-miR-616-3p	0	2	-2	4	-5	-5	-2	-1	-2	0		hsa-miR-616-3p	0	1.84554	-1.68963	5.18367	-8.91865	-6.76466	-2.92495	-1.47655	-2.67512	0		hsa-miR-616-3p	0	1.84554	0	5.18367	0	0	0	0	0	0		hsa-miR-616-3p	Only in Tum.	1	Only in Tum.	1	1	1	1	1	1		2	0
681	hsa-miR-617	-7	-8	-4	-8	-6	-9	-5	-9	-8	-7		hsa-miR-617	-7	-7.38217	-3.37926	-10.3673	-10.7024	-12.1764	-7.31237	-13.2889	-10.7005	-11.1073		hsa-miR-617	0	0	0	0	0	0	0	0	0	0		hsa-miR-617	n/a	n/a	n/a	n/a	n/a	n/a	n/a	n/a	n/a
682	hsa-miR-618	-5	1	-3	-2	-2	-3	-2	-1	-2	-4		hsa-miR-618	-5	0.922771	-2.53445	-2.59184	-3.56746	-4.0588	-2.92495	-1.47655	-2.67512	-6.347		hsa-miR-618	0	0.922771	0	0	0	0	0	0	0	0		hsa-miR-618	Only in Tum.	1	1	1	1	1	1	1	1		1	0
683	hsa-miR-619	-8	-9	-6	-6	-4	-8	-5	-3	-8	-6		hsa-miR-619	-8	-8.30494	-5.06889	-7.77551	-7.13492	-10.8235	-7.31237	-4.42964	-10.7005	-9.5205		hsa-miR-619	0	0	0	0	0	0	0	0	0	0		hsa-miR-619	n/a	n/a	n/a	n/a	n/a	n/a	n/a	n/a	n/a
684	hsa-miR-620	-7	-6	-9	-7	-8	-8	-8	-6	-7	-2		hsa-miR-620	-7	-5.53663	-7.60334	-9.07142	-14.2698	-10.8235	-11.6998	-8.85928	-9.3629	-3.1735		hsa-miR-620	0	0	0	0	0	0	0	0	0	0		hsa-miR-620	n/a	n/a	n/a	n/a	n/a	n/a	n/a	n/a	n/a
685	hsa-miR-621	-4	-1	5	-2	1	4	-4	-4	1	-2		hsa-miR-621	-4	-0.922771	4.22408	-2.59184	1.78373	5.41173	-5.84989	-5.90618	1.33756	-3.1735		hsa-miR-621	0	0	4.22408	0	1.78373	5.41173	0	0	1.33756	0		hsa-miR-621	1	Only in Tum.	1	Only in Tum.	Only in Tum.	1	1	Only in Tum.	1		4	0
686	hsa-miR-622	-3	-6	-4	-3	-5	-2	-2	-1	-2	-1		hsa-miR-622	-3	-5.53663	-3.37926	-3.88775	-8.91865	-2.70586	-2.92495	-1.47655	-2.67512	-1.58675		hsa-miR-622	0	0	0	0	0	0	0	0	0	0		hsa-miR-622	n/a	n/a	n/a	n/a	n/a	n/a	n/a	n/a	n/a
687	hsa-miR-623	-5	-5	-5	-6	-5	-6	-8	-7	-4	-5		hsa-miR-623	-5	-4.61386	-4.22408	-7.77551	-8.91865	-8.11759	-11.6998	-10.3358	-5.35023	-7.93375		hsa-miR-623	0	0	0	0	0	0	0	0	0	0		hsa-miR-623	n/a	n/a	n/a	n/a	n/a	n/a	n/a	n/a	n/a
688	hsa-miR-624-3p	-8	-6	-9	-7	-4	-8	-6	-8	-6	-6		hsa-miR-624-3p	-8	-5.53663	-7.60334	-9.07142	-7.13492	-10.8235	-8.77484	-11.8124	-8.02535	-9.5205		hsa-miR-624-3p	0	0	0	0	0	0	0	0	0	0		hsa-miR-624-3p	n/a	n/a	n/a	n/a	n/a	n/a	n/a	n/a	n/a
689	hsa-miR-625-5p	-1	5	-1	-6	-7	-9	-1	1	-1	5		hsa-miR-625-5p	-1	4.61386	-0.844815	-7.77551	-12.4861	-12.1764	-1.46247	1.47655	-1.33756	7.93375		hsa-miR-625-5p	0	4.61386	0	0	0	0	0	1.47655	0	7.93375		hsa-miR-625-5p	Only in Tum.	1	1	1	1	1	Only in Tum.	1	Only in Tum.		3	0
690	hsa-miR-626	-2	-3	-9	-6	-3	-4	-8	-4	-3	-4		hsa-miR-626	-2	-2.76831	-7.60334	-7.77551	-5.35119	-5.41173	-11.6998	-5.90618	-4.01267	-6.347		hsa-miR-626	0	0	0	0	0	0	0	0	0	0		hsa-miR-626	n/a	n/a	n/a	n/a	n/a	n/a	n/a	n/a	n/a
691	hsa-miR-627	-1	9	2	1	-3	0	0	-1	-1	-2		hsa-miR-627	-1	8.30494	1.68963	1.29592	-5.35119	0	0	-1.47655	-1.33756	-3.1735		hsa-miR-627	0	8.30494	1.68963	1.29592	0	0	0	0	0	0		hsa-miR-627	Only in Tum.	Only in Tum.	Only in Tum.	1	1	1	1	1	1		3	0
692	hsa-miR-628-3p	-3	-4	-6	-6	-6	-8	-8	-4	-1	-3		hsa-miR-628-3p	-3	-3.69109	-5.06889	-7.77551	-10.7024	-10.8235	-11.6998	-5.90618	-1.33756	-4.76025		hsa-miR-628-3p	0	0	0	0	0	0	0	0	0	0		hsa-miR-628-3p	n/a	n/a	n/a	n/a	n/a	n/a	n/a	n/a	n/a
693	hsa-miR-628-5p	-2	-4	-8	-8	-3	-6	-2	3	-1	-3		hsa-miR-628-5p	-2	-3.69109	-6.75852	-10.3673	-5.35119	-8.11759	-2.92495	4.42964	-1.33756	-4.76025		hsa-miR-628-5p	0	0	0	0	0	0	0	4.42964	0	0		hsa-miR-628-5p	1	1	1	1	1	1	Only in Tum.	1	1		1	0
694	hsa-miR-629-5p	-7	-2	-7	-7	-5	-6	-5	-5	-3	-5		hsa-miR-629-5p	-7	-1.84554	-5.91371	-9.07142	-8.91865	-8.11759	-7.31237	-7.38273	-4.01267	-7.93375		hsa-miR-629-5p	0	0	0	0	0	0	0	0	0	0		hsa-miR-629-5p	n/a	n/a	n/a	n/a	n/a	n/a	n/a	n/a	n/a
695	hsa-miR-630	5	21	2	-1	1	3	-1	0	4	8		hsa-miR-630	5	19.3782	1.68963	-1.29592	1.78373	4.0588	-1.46247	0	5.35023	12.694		hsa-miR-630	5	19.3782	1.68963	0	1.78373	4.0588	0	0	5.35023	12.694		hsa-miR-630	3.87564	0.337926	Lost in Tum.	0.356746	0.811759	Lost in Tum.	Lost in Tum.	1.07005	2.5388		2	5
696	hsa-miR-631	14	33	1	-3	13	12	7	16	13	36		hsa-miR-631	14	30.4515	0.844815	-3.88775	23.1885	16.2352	10.2373	23.6247	17.3882	57.123		hsa-miR-631	14	30.4515	0.844815	0	23.1885	16.2352	10.2373	23.6247	17.3882	57.123		hsa-miR-631	2.1751	0.060344	Lost in Tum.	1.65632	1.15966	0.731237	1.68748	1.24202	4.08021		2	2
697	hsa-miR-632	-1	5	-3	-2	-6	0	-2	7	-3	-4		hsa-miR-632	-1	4.61386	-2.53445	-2.59184	-10.7024	0	-2.92495	10.3358	-4.01267	-6.347		hsa-miR-632	0	4.61386	0	0	0	0	0	10.3358	0	0		hsa-miR-632	Only in Tum.	1	1	1	1	1	Only in Tum.	1	1		2	0
698	hsa-miR-633	-4	-7	-6	-5	-6	-8	-6	-5	-6	-9		hsa-miR-633	-4	-6.4594	-5.06889	-6.47959	-10.7024	-10.8235	-8.77484	-7.38273	-8.02535	-14.2808		hsa-miR-633	0	0	0	0	0	0	0	0	0	0		hsa-miR-633	n/a	n/a	n/a	n/a	n/a	n/a	n/a	n/a	n/a
699	hsa-miR-634	1	-1	-6	-8	-3	-7	-2	-1	-6	3		hsa-miR-634	1	-0.922771	-5.06889	-10.3673	-5.35119	-9.47053	-2.92495	-1.47655	-8.02535	4.76025		hsa-miR-634	1	0	0	0	0	0	0	0	0	4.76025		hsa-miR-634	Lost in Tum.	Lost in Tum.	Lost in Tum.	Lost in Tum.	Lost in Tum.	Lost in Tum.	Lost in Tum.	Lost in Tum.	4.76025		1	8
700	hsa-miR-635	-1	3	-2	2	-4	-5	-3	-8	-2	-2		hsa-miR-635	-1	2.76831	-1.68963	2.59184	-7.13492	-6.76466	-4.38742	-11.8124	-2.67512	-3.1735		hsa-miR-635	0	2.76831	0	2.59184	0	0	0	0	0	0		hsa-miR-635	Only in Tum.	1	Only in Tum.	1	1	1	1	1	1		2	0
701	hsa-miR-636	-3	-7	-5	-9	-8	-7	-4	-1	-7	-4		hsa-miR-636	-3	-6.4594	-4.22408	-11.6633	-14.2698	-9.47053	-5.84989	-1.47655	-9.3629	-6.347		hsa-miR-636	0	0	0	0	0	0	0	0	0	0		hsa-miR-636	n/a	n/a	n/a	n/a	n/a	n/a	n/a	n/a	n/a
702	hsa-miR-637	-6	-6	-9	-7	-7	-9	-9	-6	-8	-5		hsa-miR-637	-6	-5.53663	-7.60334	-9.07142	-12.4861	-12.1764	-13.1623	-8.85928	-10.7005	-7.93375		hsa-miR-637	0	0	0	0	0	0	0	0	0	0		hsa-miR-637	n/a	n/a	n/a	n/a	n/a	n/a	n/a	n/a	n/a
703	hsa-miR-638	-1	-4	-4	-4	-7	-8	-6	-3	-4	-3		hsa-miR-638	-1	-3.69109	-3.37926	-5.18367	-12.4861	-10.8235	-8.77484	-4.42964	-5.35023	-4.76025		hsa-miR-638	0	0	0	0	0	0	0	0	0	0		hsa-miR-638	n/a	n/a	n/a	n/a	n/a	n/a	n/a	n/a	n/a
704	hsa-miR-639	-7	-7	-7	-1	-8	-2	-9	-3	-7	-3		hsa-miR-639	-7	-6.4594	-5.91371	-1.29592	-14.2698	-2.70586	-13.1623	-4.42964	-9.3629	-4.76025		hsa-miR-639	0	0	0	0	0	0	0	0	0	0		hsa-miR-639	n/a	n/a	n/a	n/a	n/a	n/a	n/a	n/a	n/a
705	hsa-miR-640	-6	-3	-9	-7	-9	-6	-8	-7	-5	-6		hsa-miR-640	-6	-2.76831	-7.60334	-9.07142	-16.0536	-8.11759	-11.6998	-10.3358	-6.68779	-9.5205		hsa-miR-640	0	0	0	0	0	0	0	0	0	0		hsa-miR-640	n/a	n/a	n/a	n/a	n/a	n/a	n/a	n/a	n/a
706	hsa-miR-641	-3	-3	-7	-2	-3	7	-5	-2	-5	5		hsa-miR-641	-3	-2.76831	-5.91371	-2.59184	-5.35119	9.47053	-7.31237	-2.95309	-6.68779	7.93375		hsa-miR-641	0	0	0	0	0	9.47053	0	0	0	7.93375		hsa-miR-641	1	1	1	1	Only in Tum.	1	1	1	Only in Tum.		2	0
707	hsa-miR-642a-5p	-2	-6	11	-4	-2	-7	-5	-7	-7	-5		hsa-miR-642a-5p	-2	-5.53663	9.29297	-5.18367	-3.56746	-9.47053	-7.31237	-10.3358	-9.3629	-7.93375		hsa-miR-642a-5p	0	0	9.29297	0	0	0	0	0	0	0		hsa-miR-642a-5p	1	Only in Tum.	1	1	1	1	1	1	1		1	0
708	hsa-miR-642b-3p	-5	-8	-4	-7	-2	-4	-8	-3	-7	-8		hsa-miR-642b-3p	-5	-7.38217	-3.37926	-9.07142	-3.56746	-5.41173	-11.6998	-4.42964	-9.3629	-12.694		hsa-miR-642b-3p	0	0	0	0	0	0	0	0	0	0		hsa-miR-642b-3p	n/a	n/a	n/a	n/a	n/a	n/a	n/a	n/a	n/a
709	hsa-miR-643	-6	-7	-6	-6	-5	-7	-9	-7	-5	-9		hsa-miR-643	-6	-6.4594	-5.06889	-7.77551	-8.91865	-9.47053	-13.1623	-10.3358	-6.68779	-14.2808		hsa-miR-643	0	0	0	0	0	0	0	0	0	0		hsa-miR-643	n/a	n/a	n/a	n/a	n/a	n/a	n/a	n/a	n/a
710	hsa-miR-644a	1	2	-4	-4	-6	-2	-1	3	0	0		hsa-miR-644a	1	1.84554	-3.37926	-5.18367	-10.7024	-2.70586	-1.46247	4.42964	0	0		hsa-miR-644a	1	1.84554	0	0	0	0	0	4.42964	0	0		hsa-miR-644a	1.84554	Lost in Tum.	Lost in Tum.	Lost in Tum.	Lost in Tum.	Lost in Tum.	4.42964	Lost in Tum.	Lost in Tum.		1	7
711	hsa-miR-645	-4	-8	-8	-6	-6	-9	-6	-4	-6	-8		hsa-miR-645	-4	-7.38217	-6.75852	-7.77551	-10.7024	-12.1764	-8.77484	-5.90618	-8.02535	-12.694		hsa-miR-645	0	0	0	0	0	0	0	0	0	0		hsa-miR-645	n/a	n/a	n/a	n/a	n/a	n/a	n/a	n/a	n/a
712	hsa-miR-646	-7	0	-1	-2	2	-2	3	-6	-8	-3		hsa-miR-646	-7	0	-0.844815	-2.59184	3.56746	-2.70586	4.38742	-8.85928	-10.7005	-4.76025		hsa-miR-646	0	0	0	0	3.56746	0	4.38742	0	0	0		hsa-miR-646	1	1	1	Only in Tum.	1	Only in Tum.	1	1	1		2	0
713	hsa-miR-647	-2	-1	-1	-1	-4	0	-2	-2	0	-1		hsa-miR-647	-2	-0.922771	-0.844815	-1.29592	-7.13492	0	-2.92495	-2.95309	0	-1.58675		hsa-miR-647	0	0	0	0	0	0	0	0	0	0		hsa-miR-647	n/a	n/a	n/a	n/a	n/a	n/a	n/a	n/a	n/a
714	hsa-miR-648	-5	4	-7	-4	-3	-8	-7	-3	-5	-6		hsa-miR-648	-5	3.69109	-5.91371	-5.18367	-5.35119	-10.8235	-10.2373	-4.42964	-6.68779	-9.5205		hsa-miR-648	0	3.69109	0	0	0	0	0	0	0	0		hsa-miR-648	Only in Tum.	1	1	1	1	1	1	1	1		1	0
715	hsa-miR-649	-7	-3	-9	-6	-3	-4	-8	-5	-3	-6		hsa-miR-649	-7	-2.76831	-7.60334	-7.77551	-5.35119	-5.41173	-11.6998	-7.38273	-4.01267	-9.5205		hsa-miR-649	0	0	0	0	0	0	0	0	0	0		hsa-miR-649	n/a	n/a	n/a	n/a	n/a	n/a	n/a	n/a	n/a
716	hsa-miR-650	-8	-6	-6	-6	-6	-8	-6	-9	-7	0		hsa-miR-650	-8	-5.53663	-5.06889	-7.77551	-10.7024	-10.8235	-8.77484	-13.2889	-9.3629	0		hsa-miR-650	0	0	0	0	0	0	0	0	0	0		hsa-miR-650	n/a	n/a	n/a	n/a	n/a	n/a	n/a	n/a	n/a
717	hsa-miR-651	-4	-7	-5	-2	-7	-6	-5	-5	-4	-6		hsa-miR-651	-4	-6.4594	-4.22408	-2.59184	-12.4861	-8.11759	-7.31237	-7.38273	-5.35023	-9.5205		hsa-miR-651	0	0	0	0	0	0	0	0	0	0		hsa-miR-651	n/a	n/a	n/a	n/a	n/a	n/a	n/a	n/a	n/a
718	hsa-miR-652-3p	11	4	-3	5	-4	1	5	11	5	20		hsa-miR-652-3p	11	3.69109	-2.53445	6.47959	-7.13492	1.35293	7.31237	16.242	6.68779	31.735		hsa-miR-652-3p	11	3.69109	0	6.47959	0	1.35293	7.31237	16.242	6.68779	31.735		hsa-miR-652-3p	0.335553	Lost in Tum.	0.589054	Lost in Tum.	0.122994	0.664761	1.47655	0.607981	2.885		1	4
719	hsa-miR-653	-7	-2	-5	-5	-5	-5	-3	-4	-3	-7		hsa-miR-653	-7	-1.84554	-4.22408	-6.47959	-8.91865	-6.76466	-4.38742	-5.90618	-4.01267	-11.1073		hsa-miR-653	0	0	0	0	0	0	0	0	0	0		hsa-miR-653	n/a	n/a	n/a	n/a	n/a	n/a	n/a	n/a	n/a
720	hsa-miR-654-3p	-1	0	-5	-3	-6	-1	-6	-6	-6	-8		hsa-miR-654-3p	-1	0	-4.22408	-3.88775	-10.7024	-1.35293	-8.77484	-8.85928	-8.02535	-12.694		hsa-miR-654-3p	0	0	0	0	0	0	0	0	0	0		hsa-miR-654-3p	n/a	n/a	n/a	n/a	n/a	n/a	n/a	n/a	n/a
721	hsa-miR-654-5p	4	0	-5	-5	-6	0	-5	-4	-1	-2		hsa-miR-654-5p	4	0	-4.22408	-6.47959	-10.7024	0	-7.31237	-5.90618	-1.33756	-3.1735		hsa-miR-654-5p	4	0	0	0	0	0	0	0	0	0		hsa-miR-654-5p	Lost in Tum.	Lost in Tum.	Lost in Tum.	Lost in Tum.	Lost in Tum.	Lost in Tum.	Lost in Tum.	Lost in Tum.	Lost in Tum.		0	9
722	hsa-miR-655	-1	0	-2	-2	-2	4	-6	2	-3	4		hsa-miR-655	-1	0	-1.68963	-2.59184	-3.56746	5.41173	-8.77484	2.95309	-4.01267	6.347		hsa-miR-655	0	0	0	0	0	5.41173	0	2.95309	0	6.347		hsa-miR-655	1	1	1	1	Only in Tum.	1	Only in Tum.	1	Only in Tum.		3	0
723	hsa-miR-656	-4	-7	-1	-3	-1	-5	-1	-4	4	2		hsa-miR-656	-4	-6.4594	-0.844815	-3.88775	-1.78373	-6.76466	-1.46247	-5.90618	5.35023	3.1735		hsa-miR-656	0	0	0	0	0	0	0	0	5.35023	3.1735		hsa-miR-656	1	1	1	1	1	1	1	Only in Tum.	Only in Tum.		2	0
724	hsa-miR-657	-7	-5	-7	-7	-3	-7	-6	-3	-8	-3		hsa-miR-657	-7	-4.61386	-5.91371	-9.07142	-5.35119	-9.47053	-8.77484	-4.42964	-10.7005	-4.76025		hsa-miR-657	0	0	0	0	0	0	0	0	0	0		hsa-miR-657	n/a	n/a	n/a	n/a	n/a	n/a	n/a	n/a	n/a
725	hsa-miR-658	8	-3	-2	-5	2	-3	-5	5	-3	5		hsa-miR-658	8	-2.76831	-1.68963	-6.47959	3.56746	-4.0588	-7.31237	7.38273	-4.01267	7.93375		hsa-miR-658	8	0	0	0	3.56746	0	0	7.38273	0	7.93375		hsa-miR-658	Lost in Tum.	Lost in Tum.	Lost in Tum.	0.445932	Lost in Tum.	Lost in Tum.	0.922841	Lost in Tum.	0.991719		0	7
726	hsa-miR-659-3p	-4	-4	2	0	-7	-6	-4	-2	-7	-5		hsa-miR-659-3p	-4	-3.69109	1.68963	0	-12.4861	-8.11759	-5.84989	-2.95309	-9.3629	-7.93375		hsa-miR-659-3p	0	0	1.68963	0	0	0	0	0	0	0		hsa-miR-659-3p	1	Only in Tum.	1	1	1	1	1	1	1		1	0
727	hsa-miR-660-5p	23	7	28	18	49	-6	24	26	32	28		hsa-miR-660-5p	23	6.4594	23.6548	23.3265	87.4028	-8.11759	35.0994	38.3902	42.8018	44.429		hsa-miR-660-5p	23	6.4594	23.6548	23.3265	87.4028	0	35.0994	38.3902	42.8018	44.429		hsa-miR-660-5p	0.280843	1.02847	1.0142	3.80012	Lost in Tum.	1.52606	1.66914	1.86095	1.9317		1	2
728	hsa-miR-661	-7	-6	-9	-8	-2	-2	-1	-3	-5	-4		hsa-miR-661	-7	-5.53663	-7.60334	-10.3673	-3.56746	-2.70586	-1.46247	-4.42964	-6.68779	-6.347		hsa-miR-661	0	0	0	0	0	0	0	0	0	0		hsa-miR-661	n/a	n/a	n/a	n/a	n/a	n/a	n/a	n/a	n/a
729	hsa-miR-662	1	1	-8	-6	0	-3	-7	-5	1	-2		hsa-miR-662	1	0.922771	-6.75852	-7.77551	0	-4.0588	-10.2373	-7.38273	1.33756	-3.1735		hsa-miR-662	1	0.922771	0	0	0	0	0	0	1.33756	0		hsa-miR-662	0.922771	Lost in Tum.	Lost in Tum.	Lost in Tum.	Lost in Tum.	Lost in Tum.	Lost in Tum.	1.33756	Lost in Tum.		0	7
730	hsa-miR-663a	1	14	-2	7	0	-3	-1	1	0	-4		hsa-miR-663a	1	12.9188	-1.68963	9.07142	0	-4.0588	-1.46247	1.47655	0	-6.347		hsa-miR-663a	1	12.9188	0	9.07142	0	0	0	1.47655	0	0		hsa-miR-663a	12.9188	Lost in Tum.	9.07142	Lost in Tum.	Lost in Tum.	Lost in Tum.	1.47655	Lost in Tum.	Lost in Tum.		2	6
731	hsa-miR-663b	-2	-5	11	-1	-3	-6	-9	-2	-2	-5		hsa-miR-663b	-2	-4.61386	9.29297	-1.29592	-5.35119	-8.11759	-13.1623	-2.95309	-2.67512	-7.93375		hsa-miR-663b	0	0	9.29297	0	0	0	0	0	0	0		hsa-miR-663b	1	Only in Tum.	1	1	1	1	1	1	1		1	0
732	hsa-miR-664-3p	7	16	0	4	31	8	8	4	9	19		hsa-miR-664-3p	7	14.7643	0	5.18367	55.2956	10.8235	11.6998	5.90618	12.038	30.1483		hsa-miR-664-3p	7	14.7643	0	5.18367	55.2956	10.8235	11.6998	5.90618	12.038	30.1483		hsa-miR-664-3p	2.10919	Lost in Tum.	0.740524	7.89938	1.54621	1.6714	0.843741	1.71972	4.30689		3	1
733	hsa-miR-665	-9	-8	-7	-5	-8	-4	-2	-4	-5	-3		hsa-miR-665	-9	-7.38217	-5.91371	-6.47959	-14.2698	-5.41173	-2.92495	-5.90618	-6.68779	-4.76025		hsa-miR-665	0	0	0	0	0	0	0	0	0	0		hsa-miR-665	n/a	n/a	n/a	n/a	n/a	n/a	n/a	n/a	n/a
734	hsa-miR-668	-5	-6	-9	-6	-7	-4	-7	-5	-4	-7		hsa-miR-668	-5	-5.53663	-7.60334	-7.77551	-12.4861	-5.41173	-10.2373	-7.38273	-5.35023	-11.1073		hsa-miR-668	0	0	0	0	0	0	0	0	0	0		hsa-miR-668	n/a	n/a	n/a	n/a	n/a	n/a	n/a	n/a	n/a
735	hsa-miR-670	-3	-2	0	11	-6	-6	-1	-4	-1	-3		hsa-miR-670	-3	-1.84554	0	14.2551	-10.7024	-8.11759	-1.46247	-5.90618	-1.33756	-4.76025		hsa-miR-670	0	0	0	14.2551	0	0	0	0	0	0		hsa-miR-670	1	1	Only in Tum.	1	1	1	1	1	1		1	0
736	hsa-miR-671-3p	-7	-2	-9	-9	-5	-4	-9	-4	-4	-9		hsa-miR-671-3p	-7	-1.84554	-7.60334	-11.6633	-8.91865	-5.41173	-13.1623	-5.90618	-5.35023	-14.2808		hsa-miR-671-3p	0	0	0	0	0	0	0	0	0	0		hsa-miR-671-3p	n/a	n/a	n/a	n/a	n/a	n/a	n/a	n/a	n/a
737	hsa-miR-671-5p	-6	-3	-4	-7	-3	-2	0	-1	-4	-1		hsa-miR-671-5p	-6	-2.76831	-3.37926	-9.07142	-5.35119	-2.70586	0	-1.47655	-5.35023	-1.58675		hsa-miR-671-5p	0	0	0	0	0	0	0	0	0	0		hsa-miR-671-5p	n/a	n/a	n/a	n/a	n/a	n/a	n/a	n/a	n/a
738	hsa-miR-675-5p	-5	-6	5	0	-4	0	-5	-2	2	0		hsa-miR-675-5p	-5	-5.53663	4.22408	0	-7.13492	0	-7.31237	-2.95309	2.67512	0		hsa-miR-675-5p	0	0	4.22408	0	0	0	0	0	2.67512	0		hsa-miR-675-5p	1	Only in Tum.	1	1	1	1	1	Only in Tum.	1		2	0
739	hsa-miR-7-5p	0	1	-2	6	-2	-4	0	-3	0	-8		hsa-miR-7-5p	0	0.922771	-1.68963	7.77551	-3.56746	-5.41173	0	-4.42964	0	-12.694		hsa-miR-7-5p	0	0.922771	0	7.77551	0	0	0	0	0	0		hsa-miR-7-5p	Only in Tum.	1	Only in Tum.	1	1	1	1	1	1		2	0
740	hsa-miR-708-5p	-5	2	-1	-9	-3	-6	-3	-3	-2	-5		hsa-miR-708-5p	-5	1.84554	-0.844815	-11.6633	-5.35119	-8.11759	-4.38742	-4.42964	-2.67512	-7.93375		hsa-miR-708-5p	0	1.84554	0	0	0	0	0	0	0	0		hsa-miR-708-5p	Only in Tum.	1	1	1	1	1	1	1	1		1	0
741	hsa-miR-711	-7	-6	-8	-5	-7	-6	-9	-8	-6	-8		hsa-miR-711	-7	-5.53663	-6.75852	-6.47959	-12.4861	-8.11759	-13.1623	-11.8124	-8.02535	-12.694		hsa-miR-711	0	0	0	0	0	0	0	0	0	0		hsa-miR-711	n/a	n/a	n/a	n/a	n/a	n/a	n/a	n/a	n/a
742	hsa-miR-718	-7	-5	-9	-7	-8	-7	-8	-5	-9	-7		hsa-miR-718	-7	-4.61386	-7.60334	-9.07142	-14.2698	-9.47053	-11.6998	-7.38273	-12.038	-11.1073		hsa-miR-718	0	0	0	0	0	0	0	0	0	0		hsa-miR-718	n/a	n/a	n/a	n/a	n/a	n/a	n/a	n/a	n/a
743	hsa-miR-720	1189	4311	1803	1596	2480	2271	1958	1582	1945	6022		hsa-miR-720	1189	3978.07	1523.2	2068.28	4423.65	3072.51	2863.52	2335.9	2601.55	9555.41		hsa-miR-720	1189	3978.07	1523.2	2068.28	4423.65	3072.51	2863.52	2335.9	2601.55	9555.41		hsa-miR-720	3.34572	1.28108	1.73952	3.72048	2.58411	2.40835	1.96459	2.18801	8.03651		6	0
744	hsa-miR-744-5p	-1	-1	8	-8	-2	-4	-6	4	-5	1		hsa-miR-744-5p	-1	-0.922771	6.75852	-10.3673	-3.56746	-5.41173	-8.77484	5.90618	-6.68779	1.58675		hsa-miR-744-5p	0	0	6.75852	0	0	0	0	5.90618	0	1.58675		hsa-miR-744-5p	1	Only in Tum.	1	1	1	1	Only in Tum.	1	Only in Tum.		3	0
745	hsa-miR-758	-9	-1	1	-6	-3	-6	-4	-5	3	-1		hsa-miR-758	-9	-0.922771	0.844815	-7.77551	-5.35119	-8.11759	-5.84989	-7.38273	4.01267	-1.58675		hsa-miR-758	0	0	0.844815	0	0	0	0	0	4.01267	0		hsa-miR-758	1	Only in Tum.	1	1	1	1	1	Only in Tum.	1		2	0
746	hsa-miR-759	5	5	1	-2	-1	2	0	0	0	-1		hsa-miR-759	5	4.61386	0.844815	-2.59184	-1.78373	2.70586	0	0	0	-1.58675		hsa-miR-759	5	4.61386	0.844815	0	0	2.70586	0	0	0	0		hsa-miR-759	0.922771	0.168963	Lost in Tum.	Lost in Tum.	0.541173	Lost in Tum.	Lost in Tum.	Lost in Tum.	Lost in Tum.		0	7
747	hsa-miR-760	-3	-6	4	-2	-6	-2	-4	-3	-2	-3		hsa-miR-760	-3	-5.53663	3.37926	-2.59184	-10.7024	-2.70586	-5.84989	-4.42964	-2.67512	-4.76025		hsa-miR-760	0	0	3.37926	0	0	0	0	0	0	0		hsa-miR-760	1	Only in Tum.	1	1	1	1	1	1	1		1	0
748	hsa-miR-761	-3	3	1	-1	-2	-7	3	1	-5	2		hsa-miR-761	-3	2.76831	0.844815	-1.29592	-3.56746	-9.47053	4.38742	1.47655	-6.68779	3.1735		hsa-miR-761	0	2.76831	0.844815	0	0	0	4.38742	1.47655	0	3.1735		hsa-miR-761	Only in Tum.	Only in Tum.	1	1	1	Only in Tum.	Only in Tum.	1	Only in Tum.		5	0
749	hsa-miR-762	-4	-2	-2	-7	-5	-3	0	-1	-5	-5		hsa-miR-762	-4	-1.84554	-1.68963	-9.07142	-8.91865	-4.0588	0	-1.47655	-6.68779	-7.93375		hsa-miR-762	0	0	0	0	0	0	0	0	0	0		hsa-miR-762	n/a	n/a	n/a	n/a	n/a	n/a	n/a	n/a	n/a
750	hsa-miR-764	-2	3	0	2	-2	4	0	3	5	1		hsa-miR-764	-2	2.76831	0	2.59184	-3.56746	5.41173	0	4.42964	6.68779	1.58675		hsa-miR-764	0	2.76831	0	2.59184	0	5.41173	0	4.42964	6.68779	1.58675		hsa-miR-764	Only in Tum.	1	Only in Tum.	1	Only in Tum.	1	Only in Tum.	Only in Tum.	Only in Tum.		6	0
751	hsa-miR-765	-9	-8	-4	-7	-4	-8	-8	-5	-7	-8		hsa-miR-765	-9	-7.38217	-3.37926	-9.07142	-7.13492	-10.8235	-11.6998	-7.38273	-9.3629	-12.694		hsa-miR-765	0	0	0	0	0	0	0	0	0	0		hsa-miR-765	n/a	n/a	n/a	n/a	n/a	n/a	n/a	n/a	n/a
752	hsa-miR-766-3p	-6	6	-4	-4	-5	2	-3	-3	1	-3		hsa-miR-766-3p	-6	5.53663	-3.37926	-5.18367	-8.91865	2.70586	-4.38742	-4.42964	1.33756	-4.76025		hsa-miR-766-3p	0	5.53663	0	0	0	2.70586	0	0	1.33756	0		hsa-miR-766-3p	Only in Tum.	1	1	1	Only in Tum.	1	1	Only in Tum.	1		3	0
753	hsa-miR-767-3p	-3	0	-3	-6	-5	-6	-1	3	-2	-5		hsa-miR-767-3p	-3	0	-2.53445	-7.77551	-8.91865	-8.11759	-1.46247	4.42964	-2.67512	-7.93375		hsa-miR-767-3p	0	0	0	0	0	0	0	4.42964	0	0		hsa-miR-767-3p	1	1	1	1	1	1	Only in Tum.	1	1		1	0
754	hsa-miR-767-5p	-1	0	-6	-5	-5	-8	2	-6	-3	-1		hsa-miR-767-5p	-1	0	-5.06889	-6.47959	-8.91865	-10.8235	2.92495	-8.85928	-4.01267	-1.58675		hsa-miR-767-5p	0	0	0	0	0	0	2.92495	0	0	0		hsa-miR-767-5p	1	1	1	1	1	Only in Tum.	1	1	1		1	0
755	hsa-miR-769-3p	1	3	-3	0	4	-3	-2	0	-4	3		hsa-miR-769-3p	1	2.76831	-2.53445	0	7.13492	-4.0588	-2.92495	0	-5.35023	4.76025		hsa-miR-769-3p	1	2.76831	0	0	7.13492	0	0	0	0	4.76025		hsa-miR-769-3p	2.76831	Lost in Tum.	Lost in Tum.	7.13492	Lost in Tum.	Lost in Tum.	Lost in Tum.	Lost in Tum.	4.76025		3	6
756	hsa-miR-769-5p	-5	-3	-3	-5	1	-5	4	1	1	13		hsa-miR-769-5p	-5	-2.76831	-2.53445	-6.47959	1.78373	-6.76466	5.84989	1.47655	1.33756	20.6278		hsa-miR-769-5p	0	0	0	0	1.78373	0	5.84989	1.47655	1.33756	20.6278		hsa-miR-769-5p	1	1	1	Only in Tum.	1	Only in Tum.	Only in Tum.	Only in Tum.	Only in Tum.		5	0
757	hsa-miR-770-5p	-5	-2	-3	-3	-4	-7	-5	-4	0	-4		hsa-miR-770-5p	-5	-1.84554	-2.53445	-3.88775	-7.13492	-9.47053	-7.31237	-5.90618	0	-6.347		hsa-miR-770-5p	0	0	0	0	0	0	0	0	0	0		hsa-miR-770-5p	n/a	n/a	n/a	n/a	n/a	n/a	n/a	n/a	n/a
758	hsa-miR-802	-3	-6	-1	-5	-2	-4	4	1	0	-5		hsa-miR-802	-3	-5.53663	-0.844815	-6.47959	-3.56746	-5.41173	5.84989	1.47655	0	-7.93375		hsa-miR-802	0	0	0	0	0	0	5.84989	1.47655	0	0		hsa-miR-802	1	1	1	1	1	Only in Tum.	Only in Tum.	1	1		2	0
759	hsa-miR-873-5p	-6	-6	-7	-3	-3	-5	-6	-4	-5	-5		hsa-miR-873-5p	-6	-5.53663	-5.91371	-3.88775	-5.35119	-6.76466	-8.77484	-5.90618	-6.68779	-7.93375		hsa-miR-873-5p	0	0	0	0	0	0	0	0	0	0		hsa-miR-873-5p	n/a	n/a	n/a	n/a	n/a	n/a	n/a	n/a	n/a
760	hsa-miR-874	-6	-4	-8	-6	-7	-5	-9	-9	-7	-9		hsa-miR-874	-6	-3.69109	-6.75852	-7.77551	-12.4861	-6.76466	-13.1623	-13.2889	-9.3629	-14.2808		hsa-miR-874	0	0	0	0	0	0	0	0	0	0		hsa-miR-874	n/a	n/a	n/a	n/a	n/a	n/a	n/a	n/a	n/a
761	hsa-miR-875-3p	-7	-6	-5	-7	-6	-7	-6	-6	-9	-9		hsa-miR-875-3p	-7	-5.53663	-4.22408	-9.07142	-10.7024	-9.47053	-8.77484	-8.85928	-12.038	-14.2808		hsa-miR-875-3p	0	0	0	0	0	0	0	0	0	0		hsa-miR-875-3p	n/a	n/a	n/a	n/a	n/a	n/a	n/a	n/a	n/a
762	hsa-miR-875-5p	-4	-5	-1	-3	4	-2	-8	-2	-4	-4		hsa-miR-875-5p	-4	-4.61386	-0.844815	-3.88775	7.13492	-2.70586	-11.6998	-2.95309	-5.35023	-6.347		hsa-miR-875-5p	0	0	0	0	7.13492	0	0	0	0	0		hsa-miR-875-5p	1	1	1	Only in Tum.	1	1	1	1	1		1	0
763	hsa-miR-876-3p	1	-5	0	0	-4	6	4	-2	-3	-5		hsa-miR-876-3p	1	-4.61386	0	0	-7.13492	8.11759	5.84989	-2.95309	-4.01267	-7.93375		hsa-miR-876-3p	1	0	0	0	0	8.11759	5.84989	0	0	0		hsa-miR-876-3p	Lost in Tum.	Lost in Tum.	Lost in Tum.	Lost in Tum.	8.11759	5.84989	Lost in Tum.	Lost in Tum.	Lost in Tum.		2	7
764	hsa-miR-876-5p	-4	-1	-6	-6	2	-6	-4	-6	-2	-3		hsa-miR-876-5p	-4	-0.922771	-5.06889	-7.77551	3.56746	-8.11759	-5.84989	-8.85928	-2.67512	-4.76025		hsa-miR-876-5p	0	0	0	0	3.56746	0	0	0	0	0		hsa-miR-876-5p	1	1	1	Only in Tum.	1	1	1	1	1		1	0
765	hsa-miR-877-5p	-6	-5	-3	-6	-4	-6	-7	-8	-5	-8		hsa-miR-877-5p	-6	-4.61386	-2.53445	-7.77551	-7.13492	-8.11759	-10.2373	-11.8124	-6.68779	-12.694		hsa-miR-877-5p	0	0	0	0	0	0	0	0	0	0		hsa-miR-877-5p	n/a	n/a	n/a	n/a	n/a	n/a	n/a	n/a	n/a
766	hsa-miR-885-3p	1	-4	4	-3	-2	-4	-5	-4	-5	-3		hsa-miR-885-3p	1	-3.69109	3.37926	-3.88775	-3.56746	-5.41173	-7.31237	-5.90618	-6.68779	-4.76025		hsa-miR-885-3p	1	0	3.37926	0	0	0	0	0	0	0		hsa-miR-885-3p	Lost in Tum.	3.37926	Lost in Tum.	Lost in Tum.	Lost in Tum.	Lost in Tum.	Lost in Tum.	Lost in Tum.	Lost in Tum.		1	8
767	hsa-miR-885-5p	-4	-1	15	2	2	-6	3	-1	4	38		hsa-miR-885-5p	-4	-0.922771	12.6722	2.59184	3.56746	-8.11759	4.38742	-1.47655	5.35023	60.2965		hsa-miR-885-5p	0	0	12.6722	2.59184	3.56746	0	4.38742	0	5.35023	60.2965		hsa-miR-885-5p	1	Only in Tum.	Only in Tum.	Only in Tum.	1	Only in Tum.	1	Only in Tum.	Only in Tum.		6	0
768	hsa-miR-887	0	-2	-5	-8	-4	-1	-2	-4	-8	-4		hsa-miR-887	0	-1.84554	-4.22408	-10.3673	-7.13492	-1.35293	-2.92495	-5.90618	-10.7005	-6.347		hsa-miR-887	0	0	0	0	0	0	0	0	0	0		hsa-miR-887	n/a	n/a	n/a	n/a	n/a	n/a	n/a	n/a	n/a
769	hsa-miR-888-5p	12	8	-2	9	14	11	3	9	5	14		hsa-miR-888-5p	12	7.38217	-1.68963	11.6633	24.9722	14.8823	4.38742	13.2889	6.68779	22.2145		hsa-miR-888-5p	12	7.38217	0	11.6633	24.9722	14.8823	4.38742	13.2889	6.68779	22.2145		hsa-miR-888-5p	0.615181	Lost in Tum.	0.971938	2.08102	1.24019	0.365618	1.10741	0.557316	1.85121		1	2
770	hsa-miR-889	-5	-3	-5	-4	-7	-6	-3	0	-5	-9		hsa-miR-889	-5	-2.76831	-4.22408	-5.18367	-12.4861	-8.11759	-4.38742	0	-6.68779	-14.2808		hsa-miR-889	0	0	0	0	0	0	0	0	0	0		hsa-miR-889	n/a	n/a	n/a	n/a	n/a	n/a	n/a	n/a	n/a
771	hsa-miR-890	-3	0	4	3	6	-3	0	-5	-2	-7		hsa-miR-890	-3	0	3.37926	3.88775	10.7024	-4.0588	0	-7.38273	-2.67512	-11.1073		hsa-miR-890	0	0	3.37926	3.88775	10.7024	0	0	0	0	0		hsa-miR-890	1	Only in Tum.	Only in Tum.	Only in Tum.	1	1	1	1	1		3	0
772	hsa-miR-891a	-1	-5	-2	-2	-4	4	-5	0	1	3		hsa-miR-891a	-1	-4.61386	-1.68963	-2.59184	-7.13492	5.41173	-7.31237	0	1.33756	4.76025		hsa-miR-891a	0	0	0	0	0	5.41173	0	0	1.33756	4.76025		hsa-miR-891a	1	1	1	1	Only in Tum.	1	1	Only in Tum.	Only in Tum.		3	0
773	hsa-miR-891b	-4	-2	-2	-5	-3	-4	-8	-7	-8	-5		hsa-miR-891b	-4	-1.84554	-1.68963	-6.47959	-5.35119	-5.41173	-11.6998	-10.3358	-10.7005	-7.93375		hsa-miR-891b	0	0	0	0	0	0	0	0	0	0		hsa-miR-891b	n/a	n/a	n/a	n/a	n/a	n/a	n/a	n/a	n/a
774	hsa-miR-892a	-6	-4	-6	1	-6	-7	-7	-8	-3	-7		hsa-miR-892a	-6	-3.69109	-5.06889	1.29592	-10.7024	-9.47053	-10.2373	-11.8124	-4.01267	-11.1073		hsa-miR-892a	0	0	0	1.29592	0	0	0	0	0	0		hsa-miR-892a	1	1	Only in Tum.	1	1	1	1	1	1		1	0
775	hsa-miR-892b	-2	-1	-1	-1	-7	-5	-3	-3	-5	-2		hsa-miR-892b	-2	-0.922771	-0.844815	-1.29592	-12.4861	-6.76466	-4.38742	-4.42964	-6.68779	-3.1735		hsa-miR-892b	0	0	0	0	0	0	0	0	0	0		hsa-miR-892b	n/a	n/a	n/a	n/a	n/a	n/a	n/a	n/a	n/a
776	hsa-miR-9-5p	1	-1	-6	-6	-1	-4	-7	34	29	2		hsa-miR-9-5p	1	-0.922771	-5.06889	-7.77551	-1.78373	-5.41173	-10.2373	50.2026	38.7892	3.1735		hsa-miR-9-5p	1	0	0	0	0	0	0	50.2026	38.7892	3.1735		hsa-miR-9-5p	Lost in Tum.	Lost in Tum.	Lost in Tum.	Lost in Tum.	Lost in Tum.	Lost in Tum.	50.2026	38.7892	3.1735		3	6
777	hsa-miR-920	-5	-7	-9	-6	-9	-9	-6	-7	-5	-3		hsa-miR-920	-5	-6.4594	-7.60334	-7.77551	-16.0536	-12.1764	-8.77484	-10.3358	-6.68779	-4.76025		hsa-miR-920	0	0	0	0	0	0	0	0	0	0		hsa-miR-920	n/a	n/a	n/a	n/a	n/a	n/a	n/a	n/a	n/a
778	hsa-miR-921	-2	-1	-3	-4	-3	-6	-4	-8	-6	-1		hsa-miR-921	-2	-0.922771	-2.53445	-5.18367	-5.35119	-8.11759	-5.84989	-11.8124	-8.02535	-1.58675		hsa-miR-921	0	0	0	0	0	0	0	0	0	0		hsa-miR-921	n/a	n/a	n/a	n/a	n/a	n/a	n/a	n/a	n/a
779	hsa-miR-922	-3	-3	-4	-2	-2	-3	-2	-4	2	-2		hsa-miR-922	-3	-2.76831	-3.37926	-2.59184	-3.56746	-4.0588	-2.92495	-5.90618	2.67512	-3.1735		hsa-miR-922	0	0	0	0	0	0	0	0	2.67512	0		hsa-miR-922	1	1	1	1	1	1	1	Only in Tum.	1		1	0
780	hsa-miR-924	2	-5	-5	-4	-2	-1	-3	-4	-1	-1		hsa-miR-924	2	-4.61386	-4.22408	-5.18367	-3.56746	-1.35293	-4.38742	-5.90618	-1.33756	-1.58675		hsa-miR-924	2	0	0	0	0	0	0	0	0	0		hsa-miR-924	Lost in Tum.	Lost in Tum.	Lost in Tum.	Lost in Tum.	Lost in Tum.	Lost in Tum.	Lost in Tum.	Lost in Tum.	Lost in Tum.		0	9
781	hsa-miR-92a-3p	13	7	1	16	23	13	9	-2	13	64		hsa-miR-92a-3p	13	6.4594	0.844815	20.7347	41.0258	17.5881	13.1623	-2.95309	17.3882	101.552		hsa-miR-92a-3p	13	6.4594	0.844815	20.7347	41.0258	17.5881	13.1623	0	17.3882	101.552		hsa-miR-92a-3p	0.496877	0.0649858	1.59498	3.15583	1.35293	1.01248	Lost in Tum.	1.33756	7.81169		2	3
782	hsa-miR-92b-3p	1	-5	-2	-5	-5	0	-3	-5	0	1		hsa-miR-92b-3p	1	-4.61386	-1.68963	-6.47959	-8.91865	0	-4.38742	-7.38273	0	1.58675		hsa-miR-92b-3p	1	0	0	0	0	0	0	0	0	1.58675		hsa-miR-92b-3p	Lost in Tum.	Lost in Tum.	Lost in Tum.	Lost in Tum.	Lost in Tum.	Lost in Tum.	Lost in Tum.	Lost in Tum.	1.58675		0	8
783	hsa-miR-93-5p	210	274	153	111	230	67	243	357	337	693		hsa-miR-93-5p	210	252.839	129.257	143.847	410.258	90.6465	355.381	527.127	450.757	1099.62		hsa-miR-93-5p	210	252.839	129.257	143.847	410.258	90.6465	355.381	527.127	450.757	1099.62		hsa-miR-93-5p	1.204	0.615508	0.684985	1.95361	0.43165	1.69229	2.51013	2.14646	5.23628		3	1
784	hsa-miR-933	-2	-4	-4	-6	-7	-8	-7	-5	-6	-5		hsa-miR-933	-2	-3.69109	-3.37926	-7.77551	-12.4861	-10.8235	-10.2373	-7.38273	-8.02535	-7.93375		hsa-miR-933	0	0	0	0	0	0	0	0	0	0		hsa-miR-933	n/a	n/a	n/a	n/a	n/a	n/a	n/a	n/a	n/a
785	hsa-miR-934	-2	-2	0	-1	-6	-6	-4	-4	-2	-2		hsa-miR-934	-2	-1.84554	0	-1.29592	-10.7024	-8.11759	-5.84989	-5.90618	-2.67512	-3.1735		hsa-miR-934	0	0	0	0	0	0	0	0	0	0		hsa-miR-934	n/a	n/a	n/a	n/a	n/a	n/a	n/a	n/a	n/a
786	hsa-miR-935	-1	-4	-5	-1	-4	-3	-4	-3	-4	-4		hsa-miR-935	-1	-3.69109	-4.22408	-1.29592	-7.13492	-4.0588	-5.84989	-4.42964	-5.35023	-6.347		hsa-miR-935	0	0	0	0	0	0	0	0	0	0		hsa-miR-935	n/a	n/a	n/a	n/a	n/a	n/a	n/a	n/a	n/a
787	hsa-miR-936	-1	-1	-6	-2	-7	-1	-2	-1	-4	-5		hsa-miR-936	-1	-0.922771	-5.06889	-2.59184	-12.4861	-1.35293	-2.92495	-1.47655	-5.35023	-7.93375		hsa-miR-936	0	0	0	0	0	0	0	0	0	0		hsa-miR-936	n/a	n/a	n/a	n/a	n/a	n/a	n/a	n/a	n/a
788	hsa-miR-937	-4	-6	-6	-3	-8	-2	-4	-1	-6	-6		hsa-miR-937	-4	-5.53663	-5.06889	-3.88775	-14.2698	-2.70586	-5.84989	-1.47655	-8.02535	-9.5205		hsa-miR-937	0	0	0	0	0	0	0	0	0	0		hsa-miR-937	n/a	n/a	n/a	n/a	n/a	n/a	n/a	n/a	n/a
789	hsa-miR-938	-2	0	4	1	-1	-2	5	-1	-2	-4		hsa-miR-938	-2	0	3.37926	1.29592	-1.78373	-2.70586	7.31237	-1.47655	-2.67512	-6.347		hsa-miR-938	0	0	3.37926	1.29592	0	0	7.31237	0	0	0		hsa-miR-938	1	Only in Tum.	Only in Tum.	1	1	Only in Tum.	1	1	1		3	0
790	hsa-miR-939	-4	-7	-3	-9	-6	-6	-4	-4	0	-6		hsa-miR-939	-4	-6.4594	-2.53445	-11.6633	-10.7024	-8.11759	-5.84989	-5.90618	0	-9.5205		hsa-miR-939	0	0	0	0	0	0	0	0	0	0		hsa-miR-939	n/a	n/a	n/a	n/a	n/a	n/a	n/a	n/a	n/a
791	hsa-miR-940	-9	-6	-9	-6	-9	-6	-7	-7	-9	-8		hsa-miR-940	-9	-5.53663	-7.60334	-7.77551	-16.0536	-8.11759	-10.2373	-10.3358	-12.038	-12.694		hsa-miR-940	0	0	0	0	0	0	0	0	0	0		hsa-miR-940	n/a	n/a	n/a	n/a	n/a	n/a	n/a	n/a	n/a
792	hsa-miR-941	-1	7	-1	-2	-6	-1	-4	1	1	0		hsa-miR-941	-1	6.4594	-0.844815	-2.59184	-10.7024	-1.35293	-5.84989	1.47655	1.33756	0		hsa-miR-941	0	6.4594	0	0	0	0	0	1.47655	1.33756	0		hsa-miR-941	Only in Tum.	1	1	1	1	1	Only in Tum.	Only in Tum.	1		3	0
793	hsa-miR-942	-5	-3	1	2	-6	-3	-6	-3	-6	-8		hsa-miR-942	-5	-2.76831	0.844815	2.59184	-10.7024	-4.0588	-8.77484	-4.42964	-8.02535	-12.694		hsa-miR-942	0	0	0.844815	2.59184	0	0	0	0	0	0		hsa-miR-942	1	Only in Tum.	Only in Tum.	1	1	1	1	1	1		2	0
794	hsa-miR-943	-8	0	6	-3	-2	-2	-5	4	-6	-4		hsa-miR-943	-8	0	5.06889	-3.88775	-3.56746	-2.70586	-7.31237	5.90618	-8.02535	-6.347		hsa-miR-943	0	0	5.06889	0	0	0	0	5.90618	0	0		hsa-miR-943	1	Only in Tum.	1	1	1	1	Only in Tum.	1	1		2	0
795	hsa-miR-944	-4	-1	-6	-3	1	-4	-6	0	-3	0		hsa-miR-944	-4	-0.922771	-5.06889	-3.88775	1.78373	-5.41173	-8.77484	0	-4.01267	0		hsa-miR-944	0	0	0	0	1.78373	0	0	0	0	0		hsa-miR-944	1	1	1	Only in Tum.	1	1	1	1	1		1	0
796	hsa-miR-95	13	75	-1	10	11	-2	13	9	4	15		hsa-miR-95	13	69.2078	-0.844815	12.9592	19.621	-2.70586	19.0122	13.2889	5.35023	23.8013		hsa-miR-95	13	69.2078	0	12.9592	19.621	0	19.0122	13.2889	5.35023	23.8013		hsa-miR-95	5.32368	Lost in Tum.	0.99686	1.50931	Lost in Tum.	1.46247	1.02222	0.411556	1.83087		1	3
797	hsa-miR-96-5p	-6	-5	-9	-6	-3	-5	-8	-8	-8	-6		hsa-miR-96-5p	-6	-4.61386	-7.60334	-7.77551	-5.35119	-6.76466	-11.6998	-11.8124	-10.7005	-9.5205		hsa-miR-96-5p	0	0	0	0	0	0	0	0	0	0		hsa-miR-96-5p	n/a	n/a	n/a	n/a	n/a	n/a	n/a	n/a	n/a
798	hsa-miR-98	36	19	44	3	5	-2	42	26	53	106		hsa-miR-98	36	17.5327	37.1719	3.88775	8.91865	-2.70586	61.4239	38.3902	70.8905	168.196		hsa-miR-98	36	17.5327	37.1719	3.88775	8.91865	0	61.4239	38.3902	70.8905	168.196		hsa-miR-98	0.487018	1.03255	0.107993	0.24774	Lost in Tum.	1.70622	1.06639	1.96918	4.6721		1	4
799	hsa-miR-99a-5p	378	308	255	233	266	66	415	226	112	465		hsa-miR-99a-5p	378	284.214	215.428	301.949	474.472	89.2935	606.926	333.699	149.806	737.839		hsa-miR-99a-5p	378	284.214	215.428	301.949	474.472	89.2935	606.926	333.699	149.806	737.839		hsa-miR-99a-5p	0.751888	0.569915	0.798806	1.25522	0.236226	1.60563	0.882803	0.396313	1.95195		0	2
800	hsa-miR-99b-5p	164	119	78	48	80	30	106	69	175	455		hsa-miR-99b-5p	164	109.81	65.8956	62.2041	142.698	40.588	155.022	101.882	234.073	721.971		hsa-miR-99b-5p	164	109.81	65.8956	62.2041	142.698	40.588	155.022	101.882	234.073	721.971		hsa-miR-99b-5p	0.669572	0.401802	0.379293	0.870112	0.247488	0.945257	0.62123	1.42727	4.40226		1	3

## Sheet: Supplementary Table 2
	Supplementary Table 2: Up- and down-regulated miRNAs per tumor region
	miRNA up-regulated 2-fold or greater in Tumor compared to the normal											miRNA down-regulated 2-fold or greater in Tumor compared to the normal
	Tum1A-SARC	Tum1B-LCC	Tum2B-LCC	Tum2C-SSCC	Tum3A-LCC	Tum3B-SSCC	Tum3C-HG	Tum4A-CCDE	Tum4B-CCD			Tum1A-SARC	Tum1B-LCC	Tum2B-LCC	Tum2C-SSCC	Tum3A-LCC	Tum3B-SSCC	Tum3C-HG	Tum4A-CCDE	Tum4B-CCD
	138	76	110	137	80	92	150	112	242			119	161	133	109	156	112	96	106	58
	hsa-miR-503	hsa-miR-605	hsa-miR-192-5p	hsa-miR-107	hsa-miR-4532	hsa-miR-378a-3p+hsa-miR-378i	hsa-miR-361-3p	hsa-miR-3180	hsa-miR-505-3p			hsa-miR-9-5p	hsa-miR-2682-5p	hsa-miR-130b-3p	hsa-miR-9-5p	hsa-miR-9-5p	hsa-miR-9-5p	hsa-miR-634	hsa-miR-634	hsa-miR-1248
	hsa-miR-664-3p	hsa-miR-193a-5p	hsa-miR-21-5p	hsa-miR-1827	hsa-miR-542-3p	hsa-miR-26a-5p	hsa-miR-378a-3p+hsa-miR-378i	hsa-miR-29c-3p	hsa-miR-362-5p			hsa-miR-4792	hsa-miR-130b-3p	hsa-miR-1237	hsa-miR-1183	hsa-miR-769-3p	hsa-miR-4792	hsa-miR-455-3p	hsa-miR-154-5p	hsa-miR-509-3p
	hsa-miR-146b-5p	hsa-miR-4454	hsa-miR-450a-5p	hsa-miR-23b-3p	hsa-miR-575	hsa-miR-615-5p	hsa-miR-1193	hsa-miR-484	hsa-miR-25-3p			hsa-miR-634	hsa-miR-1237	hsa-miR-4461	hsa-miR-4792	hsa-miR-1183	hsa-miR-644a	hsa-miR-154-5p	hsa-miR-92b-3p	hsa-miR-524-3p
	hsa-miR-548ah-5p	hsa-miR-548t-5p	hsa-miR-29b-3p	hsa-miR-361-5p	hsa-miR-574-5p	hsa-miR-197-3p	hsa-miR-34a-5p	hsa-miR-575	hsa-miR-409-3p			hsa-miR-455-3p	hsa-miR-4461	hsa-miR-548c-5p	hsa-miR-644a	hsa-miR-4792	hsa-miR-634	hsa-miR-92b-3p	hsa-miR-1248	hsa-miR-508-3p
	hsa-miR-631	hsa-miR-423-5p	hsa-miR-548n	hsa-miR-888-5p	hsa-miR-1972	hsa-miR-29a-3p	hsa-miR-378e	hsa-miR-106a-5p+hsa-miR-17-5p	hsa-miR-330-3p			hsa-miR-4488	hsa-miR-4516	hsa-miR-9-5p	hsa-miR-634	hsa-miR-644a	hsa-miR-455-3p	hsa-miR-1248	hsa-miR-509-3p	hsa-miR-543
	hsa-miR-1286	hsa-miR-451a	hsa-miR-106a-5p+hsa-miR-17-5p	hsa-miR-1972	hsa-miR-3196	hsa-miR-16-5p	hsa-miR-612	hsa-miR-30d-5p	hsa-miR-378a-3p+hsa-miR-378i			hsa-miR-154-5p	hsa-miR-484	hsa-miR-383	hsa-miR-455-3p	hsa-miR-634	hsa-miR-421	hsa-miR-509-3p	hsa-miR-524-3p	hsa-miR-924
	hsa-miR-185-5p	hsa-miR-148a-3p	hsa-miR-150-5p	hsa-miR-194-5p	hsa-miR-148a-3p	hsa-miR-720	hsa-miR-423-3p	hsa-miR-148b-3p	hsa-miR-324-5p			hsa-miR-92b-3p	hsa-miR-548c-5p	hsa-miR-769-3p	hsa-miR-421	hsa-miR-455-3p	hsa-miR-4488	hsa-miR-524-3p	hsa-miR-508-3p	hsa-miR-562
	hsa-miR-1321	hsa-miR-1238	hsa-miR-2682-5p	hsa-miR-30c-5p	hsa-miR-1193	hsa-miR-222-3p	hsa-miR-28-3p	hsa-miR-30b-5p	hsa-miR-216b			hsa-miR-1248	hsa-miR-185-5p	hsa-miR-579	hsa-miR-4488	hsa-miR-140-3p	hsa-miR-662	hsa-miR-508-3p	hsa-miR-543	hsa-miR-654-5p
	hsa-miR-542-3p	hsa-miR-885-3p	hsa-miR-484	hsa-miR-28-3p	hsa-miR-548aa	hsa-miR-374b-5p	hsa-miR-22-3p	hsa-miR-548ad	hsa-miR-553			hsa-miR-509-3p	hsa-miR-450a-5p	hsa-miR-1183	hsa-miR-221-3p	hsa-miR-337-3p	hsa-miR-154-5p	hsa-miR-543	hsa-miR-924	hsa-miR-429
	hsa-miR-374b-5p	hsa-miR-1321	hsa-miR-34c-5p	hsa-miR-1321	hsa-miR-720	hsa-miR-142-3p	hsa-miR-150-5p	hsa-miR-1193	hsa-miR-630			hsa-miR-524-3p	hsa-miR-1275	hsa-miR-876-3p	hsa-miR-662	hsa-miR-216b	hsa-miR-92b-3p	hsa-miR-924	hsa-miR-432-5p	hsa-miR-885-3p
	hsa-miR-146a-5p	hsa-miR-195-5p	hsa-miR-548c-3p	hsa-miR-188-5p	hsa-miR-1237	hsa-miR-1276	hsa-miR-548x-3p	hsa-miR-107	hsa-miR-421			hsa-miR-187-3p	hsa-miR-4647	hsa-miR-371a-3p	hsa-miR-154-5p	hsa-miR-421	hsa-miR-1248	hsa-miR-432-5p	hsa-miR-562	hsa-miR-1470
	hsa-miR-144-3p	hsa-miR-106b-5p	hsa-miR-548t-5p	hsa-miR-22-3p	hsa-miR-1909-3p	hsa-miR-1321	hsa-miR-29b-3p	hsa-miR-93-5p	hsa-miR-29b-3p			hsa-miR-508-3p	hsa-miR-34c-5p	hsa-miR-146b-5p	hsa-miR-92b-3p	hsa-miR-4488	hsa-miR-509-3p	hsa-miR-562	hsa-miR-654-5p	hsa-miR-1245a
	hsa-miR-769-3p	hsa-miR-520b	hsa-miR-15a-5p	hsa-miR-100-5p	hsa-miR-548ah-5p	hsa-miR-1286	hsa-miR-3164	hsa-miR-100-5p	hsa-miR-181c-5p			hsa-miR-543	hsa-miR-9-5p	hsa-miR-4792	hsa-miR-1248	hsa-miR-221-3p	hsa-miR-524-3p	hsa-miR-654-5p	hsa-miR-429	hsa-miR-1277-3p
	hsa-miR-4516	hsa-miR-338-3p	hsa-miR-126-3p	hsa-miR-181a-5p	hsa-miR-548ad	hsa-miR-4454	hsa-miR-3182	hsa-miR-720	hsa-miR-331-3p			hsa-miR-924	hsa-miR-383	hsa-miR-644a	hsa-miR-509-3p	hsa-miR-662	hsa-miR-596	hsa-miR-429	hsa-miR-330-5p	hsa-miR-615-5p
	hsa-miR-378e	hsa-miR-3131	hsa-miR-26b-5p	hsa-miR-30d-5p	hsa-miR-548c-5p	hsa-miR-361-3p	hsa-miR-93-5p	hsa-miR-4454	hsa-miR-548c-5p			hsa-miR-590-3p	hsa-miR-769-3p	hsa-miR-634	hsa-miR-524-3p	hsa-miR-154-5p	hsa-miR-187-3p	hsa-miR-127-3p	hsa-miR-885-3p	hsa-miR-1276
	hsa-miR-574-3p	hsa-miR-210	hsa-miR-142-3p	hsa-miR-574-5p	hsa-miR-4516	hsa-miR-30b-5p	hsa-miR-550a-5p	hsa-miR-548ah-5p	hsa-miR-10a-5p			hsa-miR-337-5p	hsa-miR-579	hsa-miR-455-3p	hsa-miR-596	hsa-miR-92b-3p	hsa-miR-142-5p	hsa-miR-330-5p	hsa-miR-330-3p	hsa-miR-876-3p
	hsa-miR-195-5p	hsa-miR-1283	hsa-miR-15b-5p	hsa-miR-30e-5p	hsa-miR-494	hsa-miR-192-5p	hsa-miR-16-5p	hsa-miR-144-3p	hsa-miR-223-3p			hsa-miR-432-5p	hsa-miR-423-3p	hsa-miR-140-3p	hsa-miR-187-3p	hsa-miR-1248	hsa-miR-548an	hsa-miR-885-3p	hsa-miR-1470	hsa-miR-1243
	hsa-miR-148a-3p	hsa-miR-1912	hsa-miR-195-5p	hsa-miR-450a-5p	hsa-miR-297	hsa-miR-196a-5p	hsa-miR-3196	hsa-miR-181a-5p	hsa-miR-22-3p			hsa-miR-2114-5p	hsa-miR-1183	hsa-miR-337-3p	hsa-miR-142-5p	hsa-miR-509-3p	hsa-miR-508-3p	hsa-miR-214-3p	hsa-miR-1245a	hsa-miR-3676-3p
	hsa-miR-720	hsa-miR-517c-3p+hsa-miR-519a-3p	hsa-miR-503	hsa-miR-204-5p	hsa-miR-155-5p	hsa-miR-21-5p	hsa-miR-342-3p	hsa-let-7f-5p	hsa-miR-378g			hsa-miR-562	hsa-miR-425-5p	hsa-miR-216b	hsa-miR-548an	hsa-miR-524-3p	hsa-miR-543	hsa-miR-330-3p	hsa-miR-1277-3p	hsa-miR-142-5p
	hsa-miR-29c-3p	hsa-miR-578	hsa-miR-26a-5p	hsa-miR-1286	hsa-miR-383	hsa-miR-15b-5p	hsa-miR-503	hsa-miR-151a-5p	hsa-miR-4488			hsa-miR-654-5p	hsa-miR-664-3p	hsa-miR-4532	hsa-miR-508-3p	hsa-miR-596	hsa-miR-924	hsa-miR-2110	hsa-miR-1909-3p	hsa-miR-548an
	hsa-miR-29b-3p	hsa-miR-3180-3p	hsa-miR-1321	hsa-miR-29b-3p	hsa-miR-193a-5p	hsa-miR-26b-5p	hsa-miR-4461	hsa-miR-126-3p	hsa-miR-148b-3p			hsa-miR-18b-5p	hsa-miR-663a	hsa-miR-1276	hsa-miR-543	hsa-miR-187-3p	hsa-miR-590-3p	hsa-miR-1470	hsa-miR-548aa	hsa-miR-759
	hsa-miR-630	hsa-miR-1288	hsa-miR-4454	hsa-miR-378g	hsa-miR-520b	hsa-miR-195-5p	hsa-miR-2054	hsa-miR-500a-5p+hsa-miR-501-5p	hsa-miR-652-3p			hsa-miR-429	hsa-miR-3175	hsa-miR-421	hsa-miR-924	hsa-miR-142-5p	hsa-miR-337-5p	hsa-miR-1914-5p	hsa-miR-183-5p	hsa-miR-137
	hsa-miR-548c-5p	hsa-miR-885-5p	hsa-miR-30b-5p	hsa-miR-532-5p	hsa-miR-4454	hsa-miR-3131	hsa-miR-1183	hsa-miR-342-3p	hsa-miR-1972			hsa-miR-376c	hsa-miR-876-3p	hsa-miR-4488	hsa-miR-590-3p	hsa-miR-548an	hsa-miR-432-5p	hsa-miR-1245a	hsa-miR-218-5p	hsa-miR-199b-5p
	hsa-miR-423-3p	hsa-miR-1179	hsa-miR-1277-3p	hsa-miR-425-5p	hsa-miR-2682-5p	hsa-miR-2682-5p	hsa-miR-542-3p	hsa-miR-548t-5p	hsa-miR-10b-5p			hsa-miR-495	hsa-miR-1202	hsa-miR-221-3p	hsa-miR-337-5p	hsa-miR-508-3p	hsa-miR-2114-5p	hsa-miR-1277-3p	hsa-miR-135a-5p	hsa-miR-2114-5p
	hsa-miR-29a-3p	hsa-miR-614	hsa-miR-553	hsa-miR-30b-5p	hsa-miR-423-5p	hsa-miR-100-5p	hsa-miR-1260a	hsa-miR-553	hsa-miR-374a-5p			hsa-miR-199b-5p	hsa-miR-371a-3p	hsa-miR-662	hsa-miR-432-5p	hsa-miR-543	hsa-miR-206	hsa-miR-1909-3p	hsa-miR-615-5p	hsa-miR-18b-5p
	hsa-miR-21-5p	hsa-miR-2117	hsa-miR-106b-5p	hsa-miR-331-3p	hsa-miR-1321	hsa-miR-28-5p	hsa-miR-29a-3p	hsa-miR-3175	hsa-miR-574-3p			hsa-miR-127-3p	hsa-miR-146b-5p	hsa-miR-154-5p	hsa-miR-2114-5p	hsa-miR-924	hsa-miR-1284	hsa-miR-548aa	hsa-miR-1276	hsa-miR-141-3p
	hsa-miR-223-3p	hsa-miR-122-5p	hsa-miR-423-5p	hsa-miR-26b-5p	hsa-miR-130b-3p	hsa-miR-194-5p	hsa-miR-146b-5p	hsa-miR-4647	hsa-miR-142-3p			hsa-miR-200c-3p	hsa-miR-548aa	hsa-miR-92b-3p	hsa-miR-206	hsa-miR-590-3p	hsa-miR-562	hsa-miR-183-5p	hsa-miR-383	hsa-miR-187-3p
	hsa-miR-1260a	hsa-miR-32-5p	hsa-miR-1202	hsa-miR-374a-5p	hsa-miR-1275	hsa-miR-34a-5p	hsa-miR-4454	hsa-miR-2682-5p	hsa-miR-330-5p			hsa-miR-330-5p	hsa-miR-4792	hsa-miR-1245a	hsa-miR-1284	hsa-miR-337-5p	hsa-miR-654-5p	hsa-miR-218-5p	hsa-miR-1275	hsa-miR-337-5p
	hsa-miR-95	hsa-miR-27a-3p	hsa-miR-4647	hsa-miR-92a-3p	hsa-miR-876-3p	hsa-miR-15a-5p	hsa-miR-185-5p	hsa-miR-26b-5p	hsa-miR-4461			hsa-miR-885-3p	hsa-miR-644a	hsa-miR-1248	hsa-miR-183-5p	hsa-miR-432-5p	hsa-miR-18b-5p	hsa-miR-518b	hsa-miR-876-3p	hsa-miR-4284
	hsa-miR-574-5p	hsa-miR-1539	hsa-miR-3175	hsa-miR-574-3p	hsa-miR-503	hsa-miR-28-3p	hsa-miR-146a-5p	hsa-miR-16-5p	hsa-miR-1183			hsa-miR-214-3p	hsa-miR-1277-3p	hsa-miR-509-3p	hsa-miR-562	hsa-miR-2114-5p	hsa-miR-3676-3p	hsa-miR-143-3p	hsa-miR-1243	hsa-miR-663a
	hsa-miR-100-5p	hsa-miR-761	hsa-miR-338-3p	hsa-miR-29c-3p	hsa-miR-4461	hsa-miR-193a-5p	hsa-miR-378g	hsa-miR-151a-3p	hsa-miR-9-5p			hsa-miR-330-3p	hsa-miR-634	hsa-miR-524-3p	hsa-miR-654-5p	hsa-miR-206	hsa-miR-429	hsa-miR-455-5p	hsa-miR-3676-3p	hsa-miR-590-3p
	hsa-miR-28-3p	hsa-miR-1281	hsa-miR-663a	hsa-miR-106a-5p+hsa-miR-17-5p	hsa-miR-548t-5p	hsa-miR-146a-5p	hsa-miR-15b-5p	hsa-miR-374b-5p	hsa-miR-30a-5p			hsa-miR-2110	hsa-miR-3123	hsa-miR-596	hsa-miR-18b-5p	hsa-miR-1284	hsa-miR-376c	hsa-miR-497-5p	hsa-miR-2053	hsa-miR-550a-5p
	hsa-miR-423-5p	hsa-miR-1298	hsa-miR-451a	hsa-miR-24-3p	hsa-miR-1270	hsa-miR-29c-3p	hsa-miR-484	hsa-miR-548x-3p	hsa-miR-451a			hsa-miR-3123	hsa-miR-455-3p	hsa-miR-187-3p	hsa-miR-3676-3p	hsa-miR-137	hsa-miR-141-3p	hsa-miR-424-5p	hsa-miR-142-5p	hsa-miR-3131
	hsa-miR-193a-5p	hsa-miR-134	hsa-miR-155-5p	hsa-miR-342-3p	hsa-miR-583	hsa-miR-383	hsa-miR-1286	hsa-miR-15b-5p	hsa-let-7g-5p			hsa-miR-553	hsa-miR-548c-3p	hsa-miR-142-5p	hsa-miR-429	hsa-miR-183-5p	hsa-miR-495	hsa-miR-135a-5p	hsa-miR-548an	hsa-miR-644a
	hsa-miR-130b-3p	hsa-miR-1233	hsa-miR-4455	hsa-miR-192-5p	hsa-miR-1285-3p	hsa-miR-542-3p	hsa-miR-144-3p	hsa-miR-455-5p	hsa-miR-500a-5p+hsa-miR-501-5p			hsa-miR-3175	hsa-miR-140-3p	hsa-miR-548an	hsa-miR-376c	hsa-miR-562	hsa-miR-199b-5p	hsa-miR-615-5p	hsa-miR-433	hsa-miR-34c-5p
	hsa-miR-106b-5p	hsa-miR-486-3p	hsa-miR-1178	hsa-miR-150-5p	hsa-miR-548a-5p	hsa-miR-1183	hsa-miR-548ah-5p	hsa-miR-196a-5p	hsa-miR-297			hsa-miR-1470	hsa-miR-337-3p	hsa-miR-508-3p	hsa-miR-141-3p	hsa-miR-654-5p	hsa-miR-127-3p	hsa-miR-1276	hsa-miR-759	hsa-miR-3164
	hsa-miR-494	hsa-miR-1244	hsa-miR-1268a	hsa-miR-1238	hsa-miR-520h	hsa-miR-378g	hsa-miR-223-3p	hsa-miR-15a-5p	hsa-let-7c			hsa-miR-1914-5p	hsa-miR-216b	hsa-miR-543	hsa-miR-495	hsa-miR-587	hsa-miR-200c-3p	hsa-miR-383	hsa-miR-587	hsa-miR-1284
	hsa-miR-193a-3p	hsa-miR-621	hsa-miR-764	hsa-miR-195-5p	hsa-miR-320e	hsa-miR-1275	hsa-miR-15a-5p	hsa-miR-194-5p	hsa-miR-1286			hsa-miR-409-3p	hsa-miR-615-5p	hsa-miR-924	hsa-miR-199b-5p	hsa-miR-18b-5p	hsa-miR-330-5p	hsa-miR-1275	hsa-miR-137	hsa-miR-2110
	hsa-miR-222-3p	hsa-miR-483-3p	hsa-miR-193b-3p	hsa-miR-374b-5p	hsa-miR-1268b	hsa-miR-876-3p	hsa-miR-3131	hsa-miR-3123	hsa-miR-29a-3p			hsa-miR-3164	hsa-miR-4532	hsa-miR-590-3p	hsa-miR-127-3p	hsa-miR-3676-3p	hsa-miR-193a-3p	hsa-miR-876-3p	hsa-miR-197-3p	hsa-miR-206
	hsa-miR-2682-5p	hsa-miR-548ag	hsa-miR-519d	hsa-miR-130b-3p	hsa-miR-1205	hsa-miR-4461	hsa-miR-644a	hsa-miR-579	hsa-miR-100-5p			hsa-miR-1245a	hsa-miR-1276	hsa-miR-337-5p	hsa-miR-200c-3p	hsa-miR-429	hsa-miR-885-3p	hsa-miR-204-5p	hsa-miR-769-3p	hsa-miR-548c-3p
	hsa-miR-4454	hsa-miR-431-5p	hsa-miR-1234	hsa-miR-548t-5p	hsa-miR-550b-3p	hsa-miR-1238	hsa-miR-338-3p	hsa-miR-378a-3p+hsa-miR-378i	hsa-miR-221-3p			hsa-miR-1277-3p	hsa-miR-19a-3p	hsa-miR-432-5p	hsa-miR-135a-5p	hsa-miR-658	hsa-miR-214-3p	hsa-miR-1243	hsa-miR-548c-5p	hsa-miR-3182
	hsa-miR-575	hsa-miR-582-5p	hsa-miR-548ai	hsa-miR-30a-5p	hsa-miR-2113	hsa-miR-148a-3p	hsa-miR-575	hsa-miR-192-5p	hsa-let-7b-5p			hsa-miR-548n	hsa-miR-421	hsa-miR-2114-5p	hsa-miR-196b-5p	hsa-miR-376c	hsa-miR-2054	hsa-miR-509-3-5p	hsa-miR-200c-3p	hsa-miR-662
	hsa-miR-663a	hsa-miR-4443	hsa-miR-604	hsa-miR-142-3p	hsa-miR-31-5p	hsa-miR-1322	hsa-miR-21-5p	hsa-miR-204-5p	hsa-miR-125a-5p			hsa-miR-4532	hsa-miR-218-5p	hsa-miR-206	hsa-miR-330-5p	hsa-miR-141-3p	hsa-miR-330-3p	hsa-miR-3676-3p	hsa-miR-1972	hsa-miR-605
	hsa-miR-338-3p	hsa-miR-744-5p	hsa-miR-1247-5p	hsa-miR-720	hsa-miR-3147	hsa-miR-106b-5p	hsa-miR-425-5p	hsa-miR-34a-5p	hsa-miR-21-5p			hsa-miR-1909-3p	hsa-miR-4488	hsa-miR-1284	hsa-miR-518b	hsa-miR-495	hsa-miR-2110	hsa-miR-2053	hsa-miR-199b-5p	hsa-miR-3180
	hsa-miR-155-5p	hsa-miR-627	hsa-miR-601	hsa-miR-660-5p	hsa-miR-1260b	hsa-miR-155-5p	hsa-miR-4647	hsa-miR-542-3p	hsa-miR-23a-3p			hsa-miR-658	hsa-miR-330-3p	hsa-miR-137	hsa-miR-19b-3p	hsa-miR-199b-5p	hsa-miR-433	hsa-miR-500a-5p+hsa-miR-501-5p	hsa-miR-1915-3p	hsa-miR-548ah-5p
	hsa-miR-34c-5p	hsa-miR-1200	hsa-miR-490-5p	hsa-miR-185-5p	hsa-miR-655	hsa-miR-338-3p	hsa-miR-1237	hsa-miR-450a-5p	hsa-miR-371a-3p			hsa-miR-1294	hsa-miR-3164	hsa-miR-183-5p	hsa-miR-301a-3p	hsa-miR-127-3p	hsa-miR-3123	hsa-miR-142-5p	hsa-miR-2114-5p	hsa-miR-3175
	hsa-miR-296-5p	hsa-miR-938	hsa-miR-1323	hsa-miR-361-3p	hsa-miR-891a	hsa-miR-186-5p	hsa-miR-100-5p	hsa-miR-378g	hsa-miR-497-5p			hsa-miR-337-3p	hsa-miR-409-3p	hsa-miR-1470	hsa-miR-193a-3p	hsa-miR-200c-3p	hsa-miR-484	hsa-miR-548an	hsa-miR-337-3p	hsa-miR-4647
	hsa-miR-3690	hsa-miR-572	hsa-miR-4741	hsa-miR-1260a	hsa-miR-766-3p	hsa-miR-502-5p	hsa-miR-222-3p	hsa-miR-155-5p	hsa-miR-631			hsa-miR-376a-3p	hsa-miR-652-3p	hsa-miR-562	hsa-miR-3180	hsa-miR-135a-5p	hsa-miR-34c-5p	hsa-miR-433	hsa-miR-489	hsa-miR-3123
	hsa-miR-625-5p	hsa-miR-499b-3p	hsa-miR-1228-3p	hsa-miR-181b-5p+hsa-miR-181d	hsa-miR-641	hsa-miR-320a	hsa-miR-520b	hsa-miR-1238	hsa-miR-218-5p			hsa-miR-140-3p	hsa-miR-1915-3p	hsa-miR-654-5p	hsa-miR-885-3p	hsa-miR-324-5p	hsa-miR-548c-3p	hsa-miR-532-5p	hsa-miR-221-3p	hsa-miR-1238
	hsa-miR-941	hsa-miR-890	hsa-miR-139-3p	hsa-miR-34a-5p	hsa-miR-1231	hsa-miR-384	hsa-miR-1238	hsa-miR-193a-5p	hsa-miR-548al			hsa-miR-520b	hsa-miR-888-5p	hsa-miR-587	hsa-miR-135b-5p	hsa-miR-181c-5p	hsa-miR-553	hsa-miR-92a-3p	hsa-miR-18b-5p	hsa-miR-4286
	hsa-miR-1908	hsa-miR-592	hsa-miR-3136-5p	hsa-miR-371a-3p	hsa-miR-548p	hsa-miR-802	hsa-miR-1322	hsa-miR-28-3p	hsa-miR-214-3p			hsa-miR-548aa	hsa-miR-95	hsa-miR-18b-5p	hsa-miR-382-5p	hsa-miR-497-5p	hsa-miR-1202	hsa-miR-662	hsa-miR-141-3p	hsa-miR-200c-3p
	hsa-miR-339-3p	hsa-miR-365a-3p	hsa-miR-302e	hsa-miR-126-3p	hsa-miR-1273c	hsa-miR-1226-3p	hsa-miR-579	hsa-miR-1322	hsa-miR-664-3p			hsa-miR-183-5p	hsa-miR-214-3p	hsa-miR-3676-3p	hsa-miR-214-3p	hsa-miR-196b-5p	hsa-miR-3175	hsa-miR-759	hsa-miR-187-3p	hsa-miR-135a-5p
	hsa-miR-1257	hsa-miR-3187-3p	hsa-miR-18a-5p	hsa-miR-378e	hsa-miR-1258	hsa-miR-2277-3p	hsa-miR-4792	hsa-miR-423-5p	hsa-miR-143-3p			hsa-miR-301a-3p	hsa-miR-221-3p	hsa-miR-429	hsa-miR-2054	hsa-miR-330-5p	hsa-miR-663a	hsa-miR-511	hsa-miR-409-3p	hsa-miR-376c
	hsa-miR-34c-3p	hsa-miR-483-5p	hsa-miR-4458	hsa-miR-26a-5p	hsa-miR-1973	hsa-miR-450b-5p	hsa-miR-142-3p	hsa-miR-503	hsa-miR-30e-5p			hsa-miR-3180	hsa-miR-662	hsa-miR-658	hsa-miR-330-3p	hsa-miR-532-5p	hsa-miR-509-3-5p	hsa-miR-587	hsa-miR-216b	hsa-miR-3185
	hsa-miR-548l	hsa-miR-302a-3p	hsa-miR-376b	hsa-miR-455-5p	hsa-miR-1280	hsa-miR-1825	hsa-miR-106b-5p	hsa-miR-148a-3p	hsa-miR-1321			hsa-miR-382-5p	hsa-miR-154-5p	hsa-miR-376c	hsa-miR-2110	hsa-miR-518b	hsa-miR-1470	hsa-miR-137	hsa-miR-658	hsa-miR-548n
	hsa-miR-1290	hsa-miR-943	hsa-miR-573	hsa-miR-15b-5p	hsa-miR-34b-3p	hsa-miR-4421	hsa-miR-2682-5p	hsa-miR-193a-3p	hsa-miR-99b-5p			hsa-miR-3196	hsa-miR-92b-3p	hsa-miR-509-3-5p	hsa-miR-433	hsa-miR-19b-3p	hsa-miR-759	hsa-miR-197-3p	hsa-miR-152	hsa-miR-548ad
	hsa-miR-149-5p	hsa-miR-422a	hsa-miR-1252	hsa-miR-548aa	hsa-miR-590-5p	hsa-miR-520c-3p	hsa-miR-9-5p	hsa-miR-424-5p	hsa-miR-196a-5p			hsa-miR-218-5p	hsa-miR-1245a	hsa-miR-141-3p	hsa-miR-548al	hsa-miR-301a-3p	hsa-miR-1914-5p	hsa-miR-1284	hsa-miR-1264	hsa-miR-509-3-5p
	hsa-miR-215	hsa-miR-487b	hsa-miR-216a	hsa-miR-494	hsa-miR-2117	hsa-miR-3141	hsa-miR-155-5p	hsa-miR-520b	hsa-miR-1193			hsa-miR-518b	hsa-miR-1248	hsa-miR-495	hsa-miR-3123	hsa-miR-193a-3p	hsa-miR-409-3p	hsa-miR-548t-5p	hsa-miR-19a-3p	hsa-miR-511
	hsa-miR-205-5p	hsa-miR-450b-3p	hsa-miR-1245b-3p	hsa-miR-148a-3p	hsa-miR-621	hsa-miR-1245b-5p	hsa-miR-34c-5p	hsa-miR-106b-5p	hsa-miR-30d-5p			hsa-miR-143-3p	hsa-miR-509-3p	hsa-miR-199b-5p	hsa-miR-484	hsa-miR-3180	hsa-miR-3164	hsa-miR-769-3p	hsa-miR-337-5p
	hsa-miR-632	hsa-miR-300	hsa-miR-1236	hsa-miR-4454	hsa-miR-499b-3p	hsa-miR-767-5p	hsa-miR-454-3p	hsa-miR-130b-3p	hsa-let-7i-5p			hsa-miR-455-5p	hsa-miR-524-3p	hsa-miR-127-3p	hsa-miR-34c-5p	hsa-miR-550a-5p	hsa-miR-511	hsa-miR-630	hsa-miR-4532
	hsa-miR-2052	hsa-miR-564	hsa-miR-552	hsa-miR-297	hsa-miR-302a-3p	hsa-miR-367-3p	hsa-miR-548a-3p	hsa-miR-338-3p	hsa-miR-130a-3p			hsa-miR-200a-3p	hsa-miR-596	hsa-miR-200c-3p	hsa-miR-548c-3p	hsa-miR-1238	hsa-miR-579	hsa-miR-548c-5p	hsa-miR-140-3p
	hsa-miR-548k	hsa-miR-675-5p	hsa-miR-448	hsa-miR-3131	hsa-miR-300	hsa-miR-122-5p	hsa-miR-378f	hsa-miR-9-5p	hsa-miR-361-3p			hsa-miR-548al	hsa-miR-2110	hsa-miR-631	hsa-miR-553	hsa-miR-885-3p	hsa-miR-1245a	hsa-miR-130b-3p	hsa-miR-301a-3p
	hsa-miR-302b-3p	hsa-miR-558	hsa-miR-7-5p	hsa-miR-542-3p	hsa-miR-4455	hsa-miR-761	hsa-miR-502-3p	hsa-miR-656	hsa-miR-194-5p			hsa-miR-550a-5p	hsa-miR-187-3p	hsa-miR-135a-5p	hsa-miR-1202	hsa-miR-3131	hsa-miR-1277-3p	hsa-miR-193a-3p	hsa-miR-548al
	hsa-miR-580	hsa-miR-526a+hsa-miR-520c-5p+hsa-miR-518d-5p	hsa-miR-616-3p	hsa-miR-548c-5p	hsa-miR-1178	hsa-miR-1298	hsa-miR-4521	hsa-miR-1225-3p	hsa-miR-489			hsa-miR-497-5p	hsa-miR-142-5p	hsa-miR-324-5p	hsa-miR-4647	hsa-miR-4284	hsa-miR-548n	hsa-miR-200c-3p	hsa-miR-4284
	hsa-miR-648	hsa-miR-758	hsa-miR-510	hsa-miR-575	hsa-miR-1268a	hsa-miR-582-5p	hsa-miR-513b	hsa-miR-613	hsa-miR-98			hsa-miR-548ad	hsa-miR-548an	hsa-miR-759	hsa-miR-3175	hsa-miR-135b-5p	hsa-miR-4532	hsa-miR-145-5p	hsa-miR-596
	hsa-miR-3605-5p	hsa-miR-410	hsa-miR-561-3p	hsa-miR-15a-5p	hsa-miR-764	hsa-miR-526a+hsa-miR-520c-5p+hsa-miR-518d-5p	hsa-miR-548y	hsa-miR-922	hsa-miR-28-5p			hsa-miR-424-5p	hsa-miR-508-3p	hsa-miR-376a-3p	hsa-miR-663a	hsa-miR-199a-5p	hsa-miR-1909-3p	hsa-miR-181c-5p	hsa-miR-1202
	hsa-miR-498	hsa-miR-942	hsa-miR-635	hsa-miR-1322	hsa-miR-548ai	hsa-miR-604	hsa-miR-1305	hsa-miR-1265	hsa-miR-634			hsa-miR-4647	hsa-miR-543	hsa-miR-181c-5p	hsa-miR-652-3p	hsa-miR-30c-5p	hsa-miR-630	hsa-miR-196b-5p	hsa-miR-4516
	hsa-miR-541-3p	hsa-miR-363-3p	hsa-miR-128	hsa-miR-193a-5p	hsa-miR-4741	hsa-miR-1247-5p	hsa-miR-3168	hsa-miR-378h	hsa-miR-769-3p			hsa-miR-135a-5p	hsa-miR-924	hsa-miR-497-5p	hsa-miR-1243	hsa-miR-98	hsa-miR-658	hsa-miR-199a-5p	hsa-miR-663a
	hsa-miR-1262	hsa-miR-642a-5p	hsa-miR-362-3p	hsa-miR-500a-5p+hsa-miR-501-5p	hsa-miR-1228-3p	hsa-miR-490-5p	hsa-miR-519b-5p+hsa-miR-519c-5p	hsa-miR-379-5p	hsa-miR-1202			hsa-miR-615-5p	hsa-miR-590-3p	hsa-miR-630	hsa-miR-218-5p	hsa-miR-382-5p	hsa-miR-1294	hsa-miR-194-5p	hsa-miR-4488
	hsa-miR-515-5p	hsa-miR-663b	hsa-miR-449a	hsa-miR-1915-3p	hsa-miR-376b	hsa-miR-1323	hsa-miR-628-5p	hsa-miR-4443	hsa-miR-1237			hsa-miR-1276	hsa-miR-337-5p	hsa-miR-196b-5p	hsa-miR-509-3-5p	hsa-miR-199a-3p+hsa-miR-199b-3p	hsa-miR-4284	hsa-miR-27b-3p	hsa-miR-297
	hsa-miR-548ak	hsa-miR-501-3p	hsa-miR-670	hsa-miR-197-3p	hsa-miR-1252	hsa-miR-216a	hsa-miR-767-3p	hsa-miR-675-5p	hsa-miR-185-5p			hsa-miR-3131	hsa-miR-432-5p	hsa-miR-330-5p	hsa-miR-1470	hsa-miR-19a-3p	hsa-miR-337-3p	hsa-miR-23b-3p	hsa-miR-590-3p
	hsa-miR-600	hsa-miR-760	hsa-miR-548i	hsa-miR-769-3p	hsa-miR-448	hsa-miR-1236	hsa-miR-1307-3p	hsa-miR-558	hsa-miR-575			hsa-miR-383	hsa-miR-2114-5p	hsa-miR-532-5p	hsa-miR-759	hsa-miR-214-3p	hsa-miR-3185	hsa-miR-376a-3p	hsa-miR-550a-5p
	hsa-miR-708-5p	hsa-miR-548d-3p	hsa-miR-518c-3p	hsa-miR-503	hsa-miR-449a	hsa-miR-510	hsa-miR-2276	hsa-miR-758	hsa-miR-548t-5p			hsa-miR-378g	hsa-miR-206	hsa-miR-518b	hsa-miR-548x-3p	hsa-miR-2054	hsa-miR-376a-3p	hsa-miR-200b-3p	hsa-miR-3196
	hsa-miR-378b	hsa-miR-659-3p	hsa-miR-1272	hsa-miR-664-3p	hsa-miR-210	hsa-miR-1288	hsa-miR-569	hsa-miR-891a	hsa-miR-181b-5p+hsa-miR-181d			hsa-miR-1275	hsa-miR-1284	hsa-miR-19b-3p	hsa-miR-1914-5p	hsa-miR-425-5p	hsa-miR-140-3p	hsa-miR-135b-5p	hsa-miR-4461
	hsa-miR-1251	hsa-miR-335-5p	hsa-miR-4425	hsa-miR-4516	hsa-miR-1283	hsa-miR-1200	hsa-miR-1203	hsa-miR-548p	hsa-let-7d-5p			hsa-miR-876-3p	hsa-miR-137	hsa-miR-297	hsa-miR-409-3p	hsa-miR-330-3p	hsa-miR-137	hsa-miR-200a-3p	hsa-miR-2054
	hsa-miR-554	hsa-miR-380-3p	hsa-miR-544a	hsa-miR-423-5p	hsa-miR-1912	hsa-miR-938	hsa-miR-1255b-5p	hsa-miR-1258	hsa-miR-1322			hsa-miR-4461	hsa-miR-183-5p	hsa-miR-301a-3p	hsa-miR-3164	hsa-miR-505-3p	hsa-miR-423-3p	hsa-miR-1972	hsa-miR-1183
	hsa-miR-618		hsa-miR-133b	hsa-miR-2682-5p	hsa-miR-517c-3p+hsa-miR-519a-3p	hsa-miR-1205	hsa-miR-208b	hsa-miR-491-5p	hsa-miR-192-5p			hsa-miR-1238	hsa-miR-1470	hsa-miR-1909-3p	hsa-miR-511	hsa-miR-185-5p	hsa-miR-605	hsa-let-7e-5p	hsa-miR-3131
	hsa-miR-134		hsa-miR-2116-5p	hsa-miR-1237	hsa-miR-3180-3p	hsa-miR-4741	hsa-miR-325	hsa-miR-486-3p	hsa-miR-93-5p			hsa-miR-145-5p	hsa-miR-562	hsa-miR-1322	hsa-miR-146b-5p	hsa-miR-95	hsa-miR-2053	hsa-miR-362-5p	hsa-miR-644a
	hsa-miR-1244		hsa-miR-4431	hsa-miR-106b-5p	hsa-miR-431-5p	hsa-miR-1283	hsa-miR-563	hsa-miR-621	hsa-miR-337-3p			hsa-miR-204-5p	hsa-miR-654-5p	hsa-miR-542-3p	hsa-miR-3182	hsa-miR-660-5p	hsa-miR-216b	hsa-miR-199a-3p+hsa-miR-199b-3p	hsa-miR-1237
	hsa-miR-483-3p		hsa-miR-487a	hsa-miR-338-3p	hsa-miR-572	hsa-miR-769-5p	hsa-miR-567	hsa-miR-1226-3p	hsa-miR-19a-3p			hsa-miR-199a-5p	hsa-miR-587	hsa-miR-494	hsa-miR-579	hsa-miR-423-3p	hsa-miR-520b	hsa-miR-421	hsa-miR-4792
	hsa-miR-410		hsa-miR-499b-5p	hsa-miR-155-5p		hsa-miR-646	hsa-miR-1471	hsa-miR-450b-5p	hsa-miR-503			hsa-miR-200b-3p	hsa-miR-18b-5p	hsa-miR-193a-3p	hsa-miR-1276	hsa-miR-2110	hsa-miR-1972	hsa-miR-10a-5p	hsa-miR-34c-5p
	hsa-miR-139-3p		hsa-miR-525-5p	hsa-miR-769-5p		hsa-miR-592	hsa-miR-744-5p	hsa-miR-1298	hsa-miR-23b-3p			hsa-miR-199a-3p+hsa-miR-199b-3p	hsa-miR-3185	hsa-miR-3180	hsa-miR-1245a	hsa-miR-433	hsa-miR-425-5p	hsa-miR-107	hsa-miR-4286
	hsa-miR-3136-5p		hsa-miR-548v	hsa-miR-203		hsa-miR-4458	hsa-miR-483-5p	hsa-miR-1247-5p	hsa-miR-15a-5p			hsa-miR-194-5p	hsa-miR-2053	hsa-miR-550a-5p	hsa-miR-615-5p	hsa-miR-548al	hsa-miR-130b-3p	hsa-miR-199b-5p	hsa-miR-127-3p
	hsa-miR-302e		hsa-miR-608	hsa-miR-491-5p		hsa-miR-578	hsa-miR-943	hsa-miR-1236	hsa-miR-222-3p			hsa-miR-505-3p	hsa-miR-3676-3p	hsa-miR-548ah-5p	hsa-miR-1277-3p	hsa-miR-455-5p	hsa-miR-371a-3p	hsa-miR-151a-5p	hsa-miR-495
	hsa-miR-573		hsa-miR-615-3p	hsa-miR-340-5p		hsa-miR-885-5p	hsa-miR-450b-3p	hsa-miR-885-5p	hsa-miR-342-3p			hsa-miR-1243	hsa-miR-429	hsa-miR-489	hsa-miR-548n	hsa-miR-3123	hsa-miR-494	hsa-miR-10b-5p	hsa-miR-199a-5p
	hsa-miR-7-5p		hsa-miR-892a	hsa-miR-514b-5p		hsa-miR-614	hsa-miR-18a-5p	hsa-miR-1908	hsa-miR-140-5p			hsa-miR-509-3-5p	hsa-miR-511	hsa-miR-1238	hsa-miR-4532	hsa-miR-3185	hsa-miR-297	hsa-miR-206	hsa-miR-509-3-5p
	hsa-miR-616-3p		hsa-miR-210	hsa-miR-1185-5p		hsa-miR-1270	hsa-miR-1245b-3p	hsa-miR-548l	hsa-miR-27b-3p			hsa-miR-150-5p	hsa-miR-658	hsa-miR-885-3p	hsa-miR-3196	hsa-miR-28-3p	hsa-miR-548c-5p	hsa-miR-1208	hsa-miR-376c
	hsa-miR-635		hsa-miR-1283	hsa-miR-4451		hsa-miR-548a-5p	hsa-miR-1281	hsa-miR-139-3p	hsa-miR-29c-3p			hsa-miR-3676-3p	hsa-miR-376c	hsa-miR-520b	hsa-miR-1909-3p	hsa-miR-605	hsa-miR-1915-3p	hsa-miR-1915-3p	hsa-miR-494
	hsa-miR-128		hsa-miR-1912	hsa-miR-411-5p		hsa-miR-4455	hsa-miR-655	hsa-miR-31-5p	hsa-miR-181a-5p			hsa-miR-2053	hsa-miR-509-3-5p	hsa-miR-3131	hsa-miR-548ah-5p	hsa-miR-484	hsa-miR-769-3p	hsa-miR-125a-5p	hsa-miR-135b-5p
	hsa-miR-1179		hsa-miR-517c-3p+hsa-miR-519a-3p	hsa-miR-646		hsa-miR-1178	hsa-miR-1273c	hsa-miR-766-3p	hsa-miR-107			hsa-miR-1972	hsa-miR-141-3p	hsa-miR-4284	hsa-miR-548ad	hsa-miR-34c-5p	hsa-miR-4516	hsa-let-7b-5p	hsa-miR-150-5p
	hsa-miR-27a-3p		hsa-miR-578	hsa-miR-485-5p		hsa-miR-210	hsa-miR-499b-3p	hsa-miR-517c-3p+hsa-miR-519a-3p	hsa-let-7e-5p			hsa-miR-362-5p	hsa-miR-495	hsa-miR-135b-5p	hsa-miR-383	hsa-miR-548c-3p	hsa-miR-1237	hsa-miR-382-5p	hsa-miR-324-5p
	hsa-miR-548ag		hsa-miR-3180-3p	hsa-miR-512-5p		hsa-miR-1912	hsa-miR-431-5p	hsa-miR-122-5p	hsa-miR-301a-3p			hsa-miR-500a-5p+hsa-miR-501-5p	hsa-miR-199b-5p	hsa-miR-199a-5p	hsa-miR-1275	hsa-miR-195-5p	hsa-miR-221-3p	hsa-let-7c	hsa-miR-199a-3p+hsa-miR-199b-3p
	hsa-miR-627		hsa-miR-1288	hsa-miR-125a-3p			hsa-miR-1185-5p	hsa-miR-578	hsa-miR-30c-5p			hsa-miR-107	hsa-miR-127-3p	hsa-miR-152	hsa-miR-876-3p	hsa-miR-553	hsa-miR-199a-5p	hsa-miR-30c-5p	hsa-miR-518b
	hsa-miR-31-5p		hsa-miR-885-5p	hsa-miR-570-3p			hsa-miR-4451	hsa-miR-502-3p	hsa-miR-450a-5p			hsa-miR-126-3p	hsa-miR-4284	hsa-miR-1208	hsa-miR-4461	hsa-miR-1202	hsa-miR-4286	hsa-miR-2114-5p	hsa-miR-3164
	hsa-miR-3147		hsa-miR-1179	hsa-miR-532-3p			hsa-miR-485-5p	hsa-miR-1245b-3p	hsa-miR-518b			hsa-miR-206	hsa-miR-200c-3p	hsa-miR-30c-5p	hsa-miR-199a-3p+hsa-miR-199b-3p	hsa-miR-4647	hsa-miR-505-3p	hsa-miR-337-3p	hsa-miR-181c-5p
	hsa-miR-766-3p		hsa-miR-614	hsa-miR-875-5p			hsa-miR-1539	hsa-miR-1281	hsa-miR-196b-5p			hsa-miR-141-3p	hsa-miR-135b-5p	hsa-miR-200b-3p	hsa-miR-1267	hsa-miR-3175	hsa-miR-188-5p	hsa-miR-423-5p	hsa-miR-132-3p
	hsa-miR-764		hsa-miR-32-5p	hsa-miR-3195			hsa-miR-3187-3p	hsa-miR-1539	hsa-let-7a-5p			hsa-miR-1322	hsa-miR-4286	hsa-miR-98	hsa-miR-497-5p	hsa-miR-663a	hsa-miR-548aa		hsa-miR-425-5p
	hsa-miR-1228-3p		hsa-miR-27a-3p	hsa-miR-4531			hsa-miR-552	hsa-miR-186-5p	hsa-miR-145-5p			hsa-miR-660-5p	hsa-miR-199a-5p	hsa-miR-382-5p	hsa-miR-200b-3p	hsa-miR-200b-3p	hsa-miR-196b-5p		hsa-miR-1284
	hsa-miR-376b		hsa-miR-1281	hsa-miR-499a-5p			hsa-miR-32-5p	hsa-miR-769-5p	hsa-miR-1275			hsa-miR-132-3p	hsa-miR-631	hsa-miR-199a-3p+hsa-miR-199b-3p	hsa-miR-98	hsa-miR-204-5p	hsa-miR-3614-5p		hsa-miR-185-5p
	hsa-miR-203		hsa-miR-1233	hsa-miR-876-5p			hsa-miR-1268b	hsa-miR-1912	hsa-miR-542-3p			hsa-miR-451a	hsa-miR-135a-5p	hsa-miR-4286	hsa-miR-10a-5p	hsa-miR-362-5p	hsa-miR-199a-3p+hsa-miR-199b-3p		hsa-miR-125b-5p
	hsa-miR-514b-5p		hsa-miR-548ag	hsa-miR-944			hsa-miR-550b-3p	hsa-miR-941	hsa-miR-144-3p			hsa-miR-3185	hsa-miR-92a-3p	hsa-miR-10a-5p	hsa-let-7i-5p	hsa-miR-152	hsa-miR-135b-5p		hsa-miR-99a-5p
	hsa-miR-411-5p		hsa-miR-431-5p	hsa-miR-1539			hsa-miR-186-5p	hsa-miR-1179	hsa-miR-494			hsa-miR-371a-3p	hsa-miR-424-5p	hsa-miR-511	hsa-miR-630	hsa-miR-10a-5p	hsa-miR-362-5p		hsa-miR-382-5p
	hsa-miR-512-5p		hsa-miR-627	hsa-miR-486-3p			hsa-miR-384	hsa-miR-764	hsa-miR-151a-3p			hsa-miR-652-3p	hsa-miR-222-3p	hsa-miR-1972	hsa-miR-424-5p	hsa-miR-151a-3p	hsa-miR-183-5p		hsa-miR-95
	hsa-miR-193b-3p		hsa-miR-1200	hsa-miR-592			hsa-miR-802	hsa-miR-193b-3p	hsa-miR-425-5p			hsa-miR-3934	hsa-miR-324-5p	hsa-miR-1264	hsa-miR-658	hsa-miR-107	hsa-miR-301a-3p		hsa-miR-371a-3p
	hsa-miR-519d		hsa-miR-938	hsa-miR-3187-3p			hsa-miR-1825	hsa-miR-583	hsa-miR-1260a			hsa-miR-1264	hsa-miR-150-5p	hsa-miR-125b-5p	hsa-miR-550a-5p	hsa-miR-489	hsa-miR-3180		hsa-miR-146b-5p
	hsa-miR-1234		hsa-miR-572	hsa-miR-193b-3p			hsa-miR-582-5p	hsa-miR-520h	hsa-miR-574-5p			hsa-miR-331-3p	hsa-miR-200b-3p	hsa-let-7e-5p	hsa-miR-1294	hsa-miR-145-5p	hsa-miR-888-5p		hsa-miR-130a-3p
	hsa-miR-601		hsa-miR-890	hsa-miR-519d			hsa-miR-1323	hsa-miR-1268a	hsa-miR-361-5p			hsa-miR-10b-5p	hsa-miR-1972	hsa-miR-29a-3p	hsa-miR-1208	hsa-miR-451a	hsa-miR-532-5p
	hsa-miR-1233		hsa-miR-365a-3p	hsa-miR-1234			hsa-miR-769-5p	hsa-miR-1288	hsa-miR-24-3p			hsa-miR-1193	hsa-miR-548n	hsa-miR-19a-3p	hsa-miR-1264	hsa-miR-27b-3p	hsa-miR-10a-5p
	hsa-miR-583		hsa-miR-422a	hsa-miR-601			hsa-miR-1912	hsa-miR-1283	hsa-miR-20a-5p+hsa-miR-20b-5p			hsa-miR-10a-5p	hsa-miR-1264	hsa-miR-200a-3p	hsa-let-7d-5p	hsa-miR-200a-3p	hsa-miR-382-5p
	hsa-miR-1285-3p		hsa-miR-942	hsa-miR-4458			hsa-miR-296-5p	hsa-miR-1270	hsa-miR-378e			hsa-miR-142-5p	hsa-miR-3934	hsa-miR-331-3p		hsa-miR-20a-5p+hsa-miR-20b-5p	hsa-miR-146b-5p
	hsa-miR-520h			hsa-miR-552			hsa-miR-3690	hsa-miR-4455	hsa-miR-4516			hsa-miR-548an	hsa-miR-1208	hsa-miR-574-5p		hsa-let-7e-5p	hsa-miR-3196
	hsa-miR-320e			hsa-miR-578			hsa-miR-625-5p	hsa-miR-210	hsa-miR-151a-5p			hsa-miR-433	hsa-miR-548ad	hsa-miR-188-5p		hsa-miR-10b-5p	hsa-miR-181b-5p+hsa-miR-181d
	hsa-miR-2113			hsa-miR-885-5p			hsa-miR-941		hsa-let-7f-5p			hsa-miR-532-5p	hsa-miR-1243	hsa-miR-615-5p		hsa-miR-652-3p
	hsa-miR-1260b			hsa-miR-614			hsa-miR-339-3p		hsa-miR-19b-3p			hsa-miR-378a-3p+hsa-miR-378i	hsa-miR-759	hsa-miR-362-5p		hsa-miR-4286
	hsa-miR-2117			hsa-miR-32-5p			hsa-miR-1257		hsa-miR-146a-5p			hsa-miR-23b-3p	hsa-miR-199a-3p+hsa-miR-199b-3p	hsa-miR-130a-3p		hsa-miR-1243
	hsa-miR-1268a			hsa-miR-1233			hsa-miR-34c-3p		hsa-miR-92a-3p			hsa-miR-98	hsa-miR-152	hsa-miR-27b-3p		hsa-miR-23b-3p
	hsa-miR-517c-3p+hsa-miR-519a-3p			hsa-miR-890			hsa-miR-205-5p		hsa-miR-383			hsa-miR-152	hsa-miR-342-3p	hsa-miR-214-3p		hsa-miR-146a-5p
	hsa-miR-3180-3p			hsa-miR-1270			hsa-miR-632		hsa-miR-484			hsa-miR-196b-5p	hsa-miR-376a-3p	hsa-miR-99b-5p		hsa-miR-29c-3p
	hsa-miR-502-5p			hsa-miR-583			hsa-miR-2052		hsa-miR-193a-3p			hsa-miR-92a-3p	hsa-miR-1180	hsa-miR-1243		hsa-miR-143-3p
	hsa-miR-320a			hsa-miR-1285-3p			hsa-miR-134		hsa-miR-720				hsa-miR-188-5p	hsa-miR-30d-5p		hsa-miR-125b-5p
	hsa-miR-2277-3p			hsa-miR-548a-5p			hsa-miR-1244		hsa-miR-197-3p				hsa-miR-142-3p	hsa-miR-151a-5p		hsa-miR-140-5p
	hsa-miR-4421			hsa-miR-520h			hsa-miR-483-3p		hsa-miR-15b-5p				hsa-miR-181c-5p	hsa-miR-125a-5p		hsa-miR-30d-5p
	hsa-miR-520c-3p			hsa-miR-320e			hsa-miR-3136-5p		hsa-miR-16-5p				hsa-miR-200a-3p	hsa-miR-3196		hsa-miR-24-3p
	hsa-miR-3141			hsa-miR-1268b			hsa-miR-302e		hsa-miR-520b				hsa-miR-378e	hsa-miR-1914-5p		hsa-miR-30a-5p
	hsa-miR-122-5p			hsa-miR-550b-3p			hsa-miR-1179		hsa-miR-26b-5p				hsa-miR-197-3p	hsa-miR-2054		hsa-miR-342-3p
	hsa-miR-761			hsa-miR-2113			hsa-miR-27a-3p		hsa-miR-106a-5p+hsa-miR-17-5p				hsa-miR-433	hsa-miR-151a-3p		hsa-let-7c
	hsa-miR-604			hsa-miR-1260b			hsa-miR-548ag		hsa-miR-374b-5p				hsa-miR-223-3p	hsa-miR-107		hsa-miR-99a-5p
	hsa-miR-490-5p			hsa-miR-2117			hsa-miR-764		hsa-miR-4454				hsa-miR-125b-5p	hsa-let-7d-5p		hsa-miR-500a-5p+hsa-miR-501-5p
	hsa-miR-1288			hsa-miR-621			hsa-miR-1228-3p		hsa-miR-28-3p				hsa-miR-132-3p	hsa-miR-24-3p		hsa-miR-99b-5p
	hsa-miR-1205			hsa-miR-4455			hsa-miR-193b-3p		hsa-miR-30b-5p				hsa-miR-382-5p	hsa-miR-1180		hsa-miR-132-3p
	hsa-miR-1283			hsa-miR-1178			hsa-miR-519d		hsa-miR-148a-3p				hsa-miR-146a-5p	hsa-miR-20a-5p+hsa-miR-20b-5p		hsa-miR-361-5p
	hsa-miR-578			hsa-miR-1268a			hsa-miR-1234		hsa-miR-455-5p				hsa-miR-574-3p	hsa-miR-1286		hsa-miR-16-5p
	hsa-miR-614			hsa-miR-548ai			hsa-miR-601		hsa-miR-126-3p				hsa-miR-497-5p	hsa-miR-132-3p		hsa-let-7i-5p
	hsa-miR-1270			hsa-miR-210			hsa-miR-583		hsa-miR-204-5p				hsa-miR-22-3p			hsa-miR-218-5p
	hsa-miR-548a-5p			hsa-miR-1912			hsa-miR-1285-3p		hsa-miR-34a-5p				hsa-miR-331-3p			hsa-miR-191-5p
	hsa-miR-4455			hsa-miR-517c-3p+hsa-miR-519a-3p			hsa-miR-520h		hsa-miR-455-3p				hsa-miR-191-5p			hsa-miR-331-3p
	hsa-miR-1178			hsa-miR-3180-3p			hsa-miR-2113		hsa-miR-140-3p				hsa-miR-548x-3p			hsa-miR-509-3-5p
	hsa-miR-210						hsa-miR-2117		hsa-miR-26a-5p				hsa-miR-630			hsa-miR-374b-5p
							hsa-miR-1268a		hsa-miR-579				hsa-miR-140-5p			hsa-miR-142-3p
							hsa-miR-3180-3p		hsa-miR-130b-3p				hsa-miR-27b-3p			hsa-miR-148b-3p
							hsa-miR-320a		hsa-miR-193a-5p				hsa-miR-181b-5p+hsa-miR-181d			hsa-miR-1470
							hsa-miR-761		hsa-miR-2682-5p				hsa-miR-196b-5p			hsa-let-7d-5p
							hsa-miR-490-5p		hsa-miR-423-3p				hsa-miR-125a-5p			hsa-miR-196a-5p
							hsa-miR-1288		hsa-miR-423-5p				hsa-miR-145-5p			hsa-miR-1915-3p
							hsa-miR-1205		hsa-miR-106b-5p				hsa-miR-23b-3p			hsa-miR-25-3p
							hsa-miR-1283		hsa-miR-155-5p				hsa-miR-99b-5p			hsa-miR-374a-5p
							hsa-miR-614		hsa-miR-338-3p				hsa-miR-24-3p			hsa-miR-23a-3p
							hsa-miR-1270		hsa-miR-195-5p				hsa-miR-143-3p			hsa-miR-150-5p
							hsa-miR-4455		hsa-miR-542-5p				hsa-miR-553			hsa-miR-125a-5p
							hsa-miR-210		hsa-miR-504				hsa-miR-505-3p			hsa-miR-3934
									hsa-miR-375				hsa-miR-330-5p			hsa-miR-93-5p
									hsa-miR-412				hsa-miR-3196			hsa-miR-371a-3p
									hsa-miR-4448				hsa-miR-1914-5p			hsa-miR-1180
									hsa-miR-1287				hsa-miR-3614-5p			hsa-miR-223-3p
									hsa-miR-139-5p				hsa-miR-361-5p			hsa-miR-126-3p
									hsa-miR-331-5p				hsa-miR-196a-5p			hsa-miR-28-5p
									hsa-miR-3151				hsa-miR-130a-3p
									hsa-miR-1273a				hsa-miR-10a-5p
									hsa-miR-212-3p				hsa-let-7b-5p
									hsa-miR-491-3p				hsa-miR-532-5p
									hsa-miR-520d-5p+hsa-miR-518a-5p+hsa-miR-527				hsa-miR-518b
									hsa-miR-548s
									hsa-miR-581
									hsa-miR-487b
									hsa-miR-564
									hsa-miR-561-3p
									hsa-miR-362-3p
									hsa-miR-365a-3p
									hsa-miR-641
									hsa-miR-1231
									hsa-miR-302a-3p
									hsa-miR-1252
									hsa-miR-448
									hsa-miR-340-5p
									hsa-miR-125a-3p
									hsa-miR-548ai
									hsa-miR-216a
									hsa-miR-4741
									hsa-miR-1290
									hsa-miR-149-5p
									hsa-miR-215
									hsa-miR-573
									hsa-miR-3147
									hsa-miR-203
									hsa-miR-320e
									hsa-miR-502-5p
									hsa-miR-604
									hsa-miR-548a-5p
									hsa-miR-1178
									hsa-miR-454-3p
									hsa-miR-548a-3p
									hsa-miR-378f
									hsa-miR-744-5p
									hsa-miR-483-5p
									hsa-miR-18a-5p
									hsa-miR-655
									hsa-miR-32-5p
									hsa-miR-1268b
									hsa-miR-550b-3p
									hsa-miR-582-5p
									hsa-miR-1323
									hsa-miR-296-5p
									hsa-miR-3690
									hsa-miR-625-5p
									hsa-miR-339-3p
									hsa-miR-134
									hsa-miR-1244
									hsa-miR-483-3p
									hsa-miR-3136-5p
									hsa-miR-27a-3p
									hsa-miR-519d
									hsa-miR-1234
									hsa-miR-1285-3p
									hsa-miR-2117
									hsa-miR-3180-3p
									hsa-miR-761
									hsa-miR-656
									hsa-miR-4443
									hsa-miR-891a
									hsa-miR-491-5p
									hsa-miR-486-3p
									hsa-miR-1298
									hsa-miR-1247-5p
									hsa-miR-885-5p
									hsa-miR-1908
									hsa-miR-139-3p
									hsa-miR-31-5p
									hsa-miR-517c-3p+hsa-miR-519a-3p
									hsa-miR-122-5p
									hsa-miR-578
									hsa-miR-1281
									hsa-miR-1539
									hsa-miR-186-5p
									hsa-miR-769-5p
									hsa-miR-1912
									hsa-miR-1179
									hsa-miR-764
									hsa-miR-583
									hsa-miR-1283
									hsa-miR-1270
									hsa-miR-4455
									hsa-miR-210

## Sheet: Supplementary Table 3
	Supplementary Table 3: Alterations in miRNA expression shared by regions of similar histology
	Up-regulated
	Down-regulated
	Gene Name	Tum1B-LCC	Tum2B-LCC	Tum3A-LCC	Tum2C-SSCC	Tum3B-SSCC	Tum1A-SARC	Tum3C-HG	Tum4A-CCDE	Tum4B-CCD
	hsa-miR-572	Only in Tum.	Only in Tum.	Only in Tum.
	hsa-miR-646				Only in Tum.	Only in Tum.
	hsa-miR-24-3p	0.413021	0.446372	0.210456	3.40891	1.29998	1.74301	1.67342	1.36728	7.05222
	hsa-miR-1180	0.187737	0.455971	0.450977	1.71767	1.08331	0.546827	0.546869	0.544931	1.41044

## Sheet: Supplementary Table 4
	Supplementary Table 4: Unique miRNA expression alterations across all tumor regions
	Up-regulated
	Down-regulated
	Tum1A-SARC		Tum1B-LCC		Tum2B-LCC		Tum2C-SSCC		Tum3A-LCC		Tum3B-SSCC		Tum3C-HG		Tum4A-CCDE		Tum4B-CCD
	Up-regulated	17	Up-regulated	11	Up-regulated	19	Up-regulated	14	Up-regulated	6	Up-regulated	5	Up-regulated	25	Up-regulated	9	Up-regulated	61
	Down-regulated	3	Down-regulated	7	Down-regulated	4	Down-regulated	1	Down-regulated	12	Down-regulated	0	Down-regulated	2	Down-regulated	0	Down-regulated	0
	hsa-miR-548k	Only in Tum.	hsa-miR-363-3p	Only in Tum.	hsa-miR-670	Only in Tum.	hsa-miR-570-3p	Only in Tum.	hsa-miR-1973	Only in Tum.	hsa-miR-1245b-5p	Only in Tum.	hsa-miR-4521	Only in Tum.	hsa-miR-1225-3p	Only in Tum.	hsa-miR-542-5p	Only in Tum.
	hsa-miR-302b-3p	Only in Tum.	hsa-miR-642a-5p	Only in Tum.	hsa-miR-548i	Only in Tum.	hsa-miR-532-3p	Only in Tum.	hsa-miR-1280	Only in Tum.	hsa-miR-767-5p	Only in Tum.	hsa-miR-513b	Only in Tum.	hsa-miR-613	Only in Tum.	hsa-miR-504	Only in Tum.
	hsa-miR-580	Only in Tum.	hsa-miR-663b	Only in Tum.	hsa-miR-518c-3p	Only in Tum.	hsa-miR-875-5p	Only in Tum.	hsa-miR-34b-3p	Only in Tum.	hsa-miR-367-3p	Only in Tum.	hsa-miR-548y	Only in Tum.	hsa-miR-922	Only in Tum.	hsa-miR-375	Only in Tum.
	hsa-miR-648	Only in Tum.	hsa-miR-501-3p	Only in Tum.	hsa-miR-1272	Only in Tum.	hsa-miR-3195	Only in Tum.	hsa-miR-590-5p	Only in Tum.	hsa-miR-1276	2.55933	hsa-miR-1305	Only in Tum.	hsa-miR-1265	Only in Tum.	hsa-miR-412	Only in Tum.
	hsa-miR-3605-5p	Only in Tum.	hsa-miR-760	Only in Tum.	hsa-miR-4425	Only in Tum.	hsa-miR-4531	Only in Tum.	hsa-miR-1909-3p	2.70586	hsa-miR-615-5p	2.19371	hsa-miR-3168	Only in Tum.	hsa-miR-378h	Only in Tum.	hsa-miR-4448	Only in Tum.
	hsa-miR-498	Only in Tum.	hsa-miR-548d-3p	Only in Tum.	hsa-miR-544a	Only in Tum.	hsa-miR-499a-5p	Only in Tum.	hsa-miR-4532	2.0294			hsa-miR-519b-5p+hsa-miR-519c-5p	Only in Tum.	hsa-miR-379-5p	Only in Tum.	hsa-miR-1287	Only in Tum.
	hsa-miR-541-3p	Only in Tum.	hsa-miR-659-3p	Only in Tum.	hsa-miR-133b	Only in Tum.	hsa-miR-876-5p	Only in Tum.	hsa-miR-28-3p	Lost in Tum.			hsa-miR-628-5p	Only in Tum.	hsa-miR-424-5p	8.56037	hsa-miR-139-5p	Only in Tum.
	hsa-miR-1262	Only in Tum.	hsa-miR-335-5p	Only in Tum.	hsa-miR-2116-5p	Only in Tum.	hsa-miR-944	Only in Tum.	hsa-miR-195-5p	Lost in Tum.			hsa-miR-767-3p	Only in Tum.	hsa-miR-3123	4.01267	hsa-miR-331-5p	Only in Tum.
	hsa-miR-515-5p	Only in Tum.	hsa-miR-380-3p	Only in Tum.	hsa-miR-4431	Only in Tum.	hsa-miR-1915-3p	6.48629	hsa-miR-29c-3p	0.156108			hsa-miR-1307-3p	Only in Tum.	hsa-miR-3180	2.00634	hsa-miR-3151	Only in Tum.
	hsa-miR-548ak	Only in Tum.	hsa-miR-885-3p	3.37926	hsa-miR-487a	Only in Tum.	hsa-miR-660-5p	3.80012	hsa-miR-30a-5p	0.214399			hsa-miR-2276	Only in Tum.			hsa-miR-1273a	Only in Tum.
	hsa-miR-600	Only in Tum.	hsa-miR-605	2.11204	hsa-miR-499b-5p	Only in Tum.	hsa-miR-532-5p	2.82424	hsa-miR-16-5p	0.261858			hsa-miR-569	Only in Tum.			hsa-miR-212-3p	Only in Tum.
	hsa-miR-708-5p	Only in Tum.	hsa-miR-2682-5p	Lost in Tum.	hsa-miR-525-5p	Only in Tum.	hsa-miR-188-5p	2.27426	hsa-miR-374b-5p	0.300652			hsa-miR-1203	Only in Tum.			hsa-miR-491-3p	Only in Tum.
	hsa-miR-378b	Only in Tum.	hsa-miR-450a-5p	Lost in Tum.	hsa-miR-548v	Only in Tum.	hsa-miR-888-5p	2.08102	hsa-miR-148b-3p	0.307048			hsa-miR-1255b-5p	Only in Tum.			hsa-miR-520d-5p+hsa-miR-518a-5p+hsa-miR-527	Only in Tum.
	hsa-miR-1251	Only in Tum.	hsa-miR-664-3p	Lost in Tum.	hsa-miR-608	Only in Tum.	hsa-miR-1827	2.02697	hsa-miR-25-3p	0.375697			hsa-miR-208b	Only in Tum.			hsa-miR-548s	Only in Tum.
	hsa-miR-554	Only in Tum.	hsa-miR-222-3p	0.0876695	hsa-miR-615-3p	Only in Tum.	hsa-miR-1267	0.178373	hsa-miR-374a-5p	0.378239			hsa-miR-325	Only in Tum.			hsa-miR-581	Only in Tum.
	hsa-miR-618	Only in Tum.	hsa-miR-378e	0.211204	hsa-miR-892a	Only in Tum.			hsa-miR-23a-3p	0.385465			hsa-miR-563	Only in Tum.			hsa-miR-140-3p	15.0741
	hsa-miR-95	5.32368	hsa-miR-574-3p	0.264005	hsa-miR-1277-3p	3.88775			hsa-miR-93-5p	0.43165			hsa-miR-567	Only in Tum.			hsa-miR-455-3p	13.8841
	hsa-miR-378g	Lost in Tum.	hsa-miR-22-3p	0.319152	hsa-miR-548c-3p	2.59184			hsa-miR-28-5p	0.496075			hsa-miR-1471	Only in Tum.			hsa-miR-19b-3p	7.6164
	hsa-miR-1193	0.369109			hsa-miR-548n	2.37585							hsa-miR-4792	8.85928			hsa-miR-20a-5p+hsa-miR-20b-5p	7.22389
	hsa-miR-378a-3p+hsa-miR-378i	0.471639			hsa-miR-542-3p	Lost in Tum.							hsa-miR-644a	4.42964			hsa-miR-145-5p	6.30998
					hsa-miR-29a-3p	0.259184							hsa-miR-2054	2.95309			hsa-let-7a-5p	6.24046
					hsa-miR-574-5p	0.287982							hsa-miR-550a-5p	2.58396			hsa-miR-196b-5p	6.22494
					hsa-miR-1286	0.485969							hsa-miR-3182	2.46091			hsa-miR-518b	6.21477
													hsa-miR-3164	2.46091			hsa-miR-301a-3p	5.95031
													hsa-miR-612	2.1656			hsa-let-7e-5p	5.95031
													hsa-miR-548t-5p	Lost in Tum.			hsa-miR-27b-3p	5.67843
													hsa-miR-423-5p	0.492182			hsa-miR-140-5p	5.6171
																	hsa-miR-19a-3p	5.39495
																	hsa-miR-337-3p	5.28917
																	hsa-let-7d-5p	5.14107
																	hsa-miR-634	4.76025
																	hsa-miR-98	4.6721
																	hsa-miR-489	4.6721
																	hsa-miR-130a-3p	4.64271
																	hsa-let-7i-5p	4.57235
																	hsa-miR-99b-5p	4.40226
																	hsa-miR-143-3p	4.30889
																	hsa-miR-214-3p	4.30689
																	hsa-miR-548al	4.23133
																	hsa-miR-218-5p	4.12555
																	hsa-miR-497-5p	3.98954
																	hsa-miR-23a-3p	3.95348
																	hsa-miR-125a-5p	3.89578
																	hsa-let-7b-5p	3.84071
																	hsa-miR-221-3p	3.79057
																	hsa-let-7c	3.56745
																	hsa-let-7g-5p	3.29738
																	hsa-miR-330-5p	3.1735
																	hsa-miR-10b-5p	2.94345
																	hsa-miR-652-3p	2.885
																	hsa-miR-4488	2.85615
																	hsa-miR-10a-5p	2.66758
																	hsa-miR-181c-5p	2.61347
																	hsa-miR-421	2.5388
																	hsa-miR-216b	2.38013
																	hsa-miR-324-5p	2.35608
																	hsa-miR-330-3p	2.22145
																	hsa-miR-409-3p	2.18178
																	hsa-miR-25-3p	2.1561
																	hsa-miR-362-5p	2.14678
																	hsa-miR-505-3p	2.06278

## Sheet: Supplementary Table 5
	Supplementary Table 5: Alterations in miRNA expression shared by regions of similar histology
		Relative expression values for each miRNA compared to the average miRNA expression in tumors
	Average value from tumors	Gene Name	Tum1A-SARC	Tum1B-LCC	Tum2B-LCC	Tum2C-SSCC	Tum3A-LCC	Tum3B-SSCC	Tum3C-HG	Tum4A-CCDE	Tum4B-CCD		Number of tumors with miRNA expression
	43.229	hsa-miR-210	0.832499	0.214971	0.29978	1.40292	0.438156	0.507463	0.307407	0.959178	4.03763		9
	349.455	hsa-miR-145-5p	0.013203	0.338453	0.4858	1.47004	0.0735594	0.506386	0.029577	0.665994	5.41698		9
	1173.59	hsa-miR-451a	0.0935678	0.958132	5.07508	0.568442	0.0322789	0.518402	0.376187	0.311143	1.06677		9
	269.85	hsa-let-7d-5p	0.653139	0.504041	0.326561	0.370165	0.255696	1.00804	0.738685	1.33335	3.81032		9
	2289.76	hsa-miR-126-3p	0.0721368	0.509525	0.898747	1.52139	0.155397	0.553115	0.277929	0.843508	4.16825		9
	225.444	hsa-miR-155-5p	0.695833	0.0299788	1.38534	1.81187	0.132026	0.583838	2.71805	0.172057	1.47101		9
	366.572	hsa-miR-222-3p	3.17683	0.025351	0.243931	0.467133	0.472418	0.698179	2.11066	0.229876	1.57562		9
	176.147	hsa-miR-24-3p	0.890571	0.211028	0.228068	1.74174	0.10753	0.664207	0.855013	0.698596	3.60325		9
	66.9331	hsa-miR-361-3p	0.579032	0.441763	0.522758	1.83881	0.56597	1.20174	0.904462	0.859291	2.08617		9
	17.9331	hsa-miR-338-3p	0.874755	0.329764	0.433583	1.09412	0.0754431	1.46793	0.247008	2.0884	2.389		9
	59.285	hsa-miR-28-5p	0.622601	0.655504	0.74321	0.992884	0.251029	1.55412	0.846801	0.925021	2.40883		9
	459.657	hsa-miR-1260a	1.78469	0.316123	0.360872	1.48626	0.58867	0.559973	1.09539	0.436486	2.37155		9
	48.1853	hsa-miR-106b-5p	0.708568	0.420783	0.403417	1.40669	0.140389	0.758776	1.19508	0.805	3.1613		9
	1527.48	hsa-let-7g-5p	0.617406	0.46514	1.00451	1.47605	0.52081	0.832019	0.889325	0.733807	2.46093		9
	46.7574	hsa-miR-423-5p	0.848618	0.379429	0.72061	1.06816	0.781249	0.218945	0.0631578	0.915403	4.00443		9
	429.022	hsa-miR-29b-3p	1.72285	0.372173	1.10857	1.33877	0.870374	0.889711	1.18049	0.274357	1.24271		9
	384.414	hsa-miR-93-5p	0.657726	0.336243	0.374197	1.06723	0.235804	0.924474	1.37125	1.17258	2.8605		9
	10.9658	hsa-miR-1267	1.34639	0.616325	0.472711	0.162662	0.616885	1.73376	1.75044	0.853824	1.44699		9
	22.9767	hsa-miR-193a-5p	1.16468	0.404453	0.169204	1.08685	0.706595	0.636504	0.192789	1.04785	3.59108		9
	39.9617	hsa-miR-188-5p	1.03911	0.190266	0.291861	2.27643	1.35423	0.146387	1.51491	0.836774	1.35003		9
	72.8718	hsa-miR-140-5p	0.481192	0.231864	0.480156	0.685374	0.129962	1.08373	0.952326	1.1013	3.8541		9
	162.144	hsa-miR-26a-5p	0.409756	0.442873	0.911131	1.2761	0.241976	0.586273	0.346042	0.470203	4.31564		9
	41.5987	hsa-miR-612	0.643298	0.4671	1.1215	1.02911	0.682992	1.3008	1.56178	1.12538	1.06804		9
	184.554	hsa-miR-34a-5p	0.495002	0.215148	0.323008	1.19847	0.278572	0.895455	0.576046	1.26107	3.75723		9
	151.571	hsa-miR-148a-3p	0.663598	0.618685	0.324897	1.03561	0.473082	1.37978	0.389665	1.57079	2.5439		9
	14731.4	hsa-miR-4454	2.16652	0.473292	0.682908	0.95111	1.11668	0.491117	0.656914	0.412669	2.04879		9
	15.2636	hsa-miR-575	3.14369	0.221393	0.169805	1.5192	0.531826	0.383257	1.25757	0.525782	1.24748		9
	354.662	hsa-miR-142-3p	0.551588	0.0690788	1.00849	1.30261	0.106812	0.882443	3.74692	0.22251	1.10955		9
	54.3328	hsa-miR-374b-5p	0.798233	0.575309	0.477029	1.18187	0.0996033	0.807508	0.625047	0.960096	3.47531		9
	74.0069	hsa-miR-503	0.461343	0.159815	0.770474	1.71126	1.88296	0.395226	0.658398	1.71697	1.24355		9
	261.756	hsa-miR-26b-5p	0.303177	0.555128	0.965417	1.00854	0.217084	1.02804	0.547169	0.950448	3.425		9
	3602.45	hsa-miR-720	1.10427	0.422823	0.574132	1.22795	0.852893	0.794881	0.648418	0.72216	2.65247		9
	71.3552	hsa-miR-146a-5p	0.99577	0.106556	0.708299	0.324973	0.0568816	1.51668	1.42781	0.749802	3.11323		9
	242.694	hsa-miR-100-5p	1.88589	0.208859	0.453875	0.808466	0.379075	1.0425	2.2024	0.744023	1.27492		9
	37.4916	hsa-miR-378e	1.23064	0.0901339	0.449352	1.99823	0.28869	0.234048	0.905818	0.713524	3.08957		9
	2085.99	hsa-miR-125b-5p	1.53545	0.35518	0.344792	0.888447	0.265269	1.45897	1.16369	0.570035	2.41817		9
	22.8999	hsa-miR-151a-5p	0.362664	0.62716	0.226363	0.467356	0.472643	1.02182	0.193435	1.40182	4.22674		9
	22.6528	hsa-miR-574-5p	2.11824	0.410234	0.114415	1.02365	0.836144	0.451922	0.782178	0.531413	2.73181		9
	61.975	hsa-miR-20a-5p+hsa-miR-20b-5p	0.565798	0.490736	0.292745	0.316596	0.0654909	0.84952	1.19124	0.798542	4.42933		9
	111.877	hsa-miR-361-5p	0.486639	0.264296	0.359087	1.25955	0.15721	0.718971	0.607108	0.920586	4.22655		9
	39.5031	hsa-miR-151a-3p	0.887659	0.470493	0.229638	0.948237	0.0342487	0.925543	0.485913	1.52368	3.49459		9
	66.7897	hsa-miR-144-3p	1.16055	0.265627	0.310447	0.694373	0.405132	0.700694	1.70227	0.981293	2.77962		9
	96.5645	hsa-miR-107	0.124228	0.752389	0.281825	1.3115	0.042032	1.02986	0.214071	1.399	3.84509		9
	174.835	hsa-miR-342-3p	0.475017	0.0869774	0.926531	1.61198	0.108337	0.627367	1.32592	1.22407	2.61381		9
	12.7862	hsa-miR-1321	0.721692	1.1893	1.11488	0.697521	2.01042	0.800652	0.577398	0.523047	1.36508		9
	65.2029	hsa-miR-29c-3p	1.34447	0.725576	0.258377	1.34047	0.0622487	1.5925	0.58878	0.800037	2.28754		9
	562.642	hsa-miR-23b-3p	0.367375	0.306309	0.416892	1.57563	0.105803	0.694012	0.11547	1.23619	4.18232		9
	891.268	hsa-miR-181a-5p	0.636738	0.497637	0.508906	1.23082	0.285381	0.88444	0.8681	1.17358	2.9144		9
	84.1786	hsa-miR-181b-5p+hsa-miR-181d	0.657724	0.190684	0.523425	2.24612	0.900041	0.260602	0.912113	0.65147	2.65782		9
	621.645	hsa-miR-223-3p	2.55169	0.118233	0.45654	0.86368	0.237225	0.797527	2.06169	0.512091	1.40132		9
	137.566	hsa-miR-29a-3p	2.27397	0.294777	0.141305	0.427891	0.403227	1.24384	1.73881	0.515322	1.96086		9
	59.0374	hsa-miR-192-5p	0.296975	0.543774	0.83413	1.42004	0.52708	1.11474	0.350145	1.78983	2.12329		9
	213.372	hsa-miR-196a-5p	0.380573	0.265276	0.412998	0.760733	0.215584	1.65183	0.602043	2.05612	2.65484		9
	189.874	hsa-miR-30d-5p	0.345054	0.54727	0.259356	1.65339	0.135383	1.26318	0.489917	1.3314	2.97504		9
	464.949	hsa-miR-15b-5p	0.557693	0.396108	0.942083	1.44632	0.20078	0.852417	1.08927	0.914817	2.60051		9
	204.877	hsa-let-7i-5p	0.905307	0.37524	0.531328	0.235071	0.198109	0.985083	1.26122	1.11639	3.39226		9
	1077.9	hsa-miR-21-5p	1.83117	0.360531	0.818744	0.567605	0.509595	1.08272	1.89997	0.388401	1.54127		9
	174.303	hsa-miR-130a-3p	1.2494	0.344123	0.267654	0.583308	0.737384	1.00685	0.847113	0.368339	3.59584		9
	181.572	hsa-miR-99b-5p	0.604774	0.362918	0.342587	0.785907	0.223537	0.85378	0.56111	1.28915	3.97624		9
	410.087	hsa-miR-194-5p	0.0337528	0.710731	0.376053	1.157	0.326614	1.73677	0.0684108	2.06788	2.52279		9
	8.44089	hsa-miR-1193	0.218643	0.600517	0.460586	0.633961	1.44255	0.519782	1.22449	1.26769	2.63177		9
	17.5986	hsa-miR-1286	0.996255	0.720072	0.220913	1.21628	0.538142	1.16343	1.76193	0.760038	1.62294		9
	1679.45	hsa-miR-150-5p	0.115933	0.0930605	2.05177	2.81985	0.323037	0.611304	1.86387	0.15371	0.967477		9
	80.9851	hsa-miR-378a-3p+hsa-miR-378i	0.26207	0.625905	0.592072	1.01317	0.634826	1.15575	1.1304	2.31225	1.27355		9
	65.2081	hsa-miR-30e-5p	0.523593	0.583005	0.377598	1.80539	0.39421	0.919539	0.747238	0.656388	2.99304		9
	28.6638	hsa-miR-574-3p	1.67403	0.147366	0.904218	1.86688	0.802399	0.561237	0.721175	0.606626	1.71607		9
	157.825	hsa-miR-374a-5p	0.684075	0.744047	1.12492	1.71789	0.222881	1.12124	0.888781	0.68647	1.80969		9
	528.312	hsa-miR-15a-5p	0.248023	0.542089	0.824188	1.93461	0.166456	1.1405	1.33593	1.09625	1.71196		9
	144.189	hsa-let-7c	0.883163	0.685512	0.710023	0.569055	0.234576	1.0447	0.450575	0.834877	3.58752		9
	2660.65	hsa-miR-23a-3p	0.850406	0.470567	0.580584	1.45546	0.283232	1.10978	0.526098	0.818927	2.90495		9
	80.4056	hsa-miR-30b-5p	0.344294	0.598895	1.14433	0.887366	0.437485	0.83668	0.257092	0.665405	3.82846		9
	294.719	hsa-miR-16-5p	0.388246	0.298117	0.549641	0.647596	0.110174	0.987489	1.11222	1.17545	3.73107		9
	790.017	hsa-miR-30a-5p	0.621397	0.42026	0.467505	2.55136	0.148991	1.27732	0.633593	0.65014	2.22944		9
	71.579	hsa-miR-22-3p	0.837957	0.200643	1.01386	1.44534	0.850556	1.10331	1.42335	0.373729	1.75126		9
	258.891	hsa-miR-10b-5p	0.381382	0.809275	0.710801	1.10927	0.125421	1.15239	0.382124	1.27095	3.05838		9
	41.6056	hsa-miR-331-3p	0.332685	0.30458	0.249181	2.61521	0.260144	0.808469	1.38407	0.642969	2.40269		9
	57.5498	hsa-miR-106a-5p+hsa-miR-17-5p	0.288618	0.57251	0.923246	1.23978	0.728776	0.482834	0.436166	0.743736	3.58433		9
	88.0107	hsa-miR-10a-5p	0.702479	0.710326	0.265042	0.466145	0.0768618	0.681296	0.48653	1.42858	4.18274		9
	25.6266	hsa-miR-362-5p	0.21605	0.988991	0.455123	2.01853	0.0527941	0.456549	0.345706	1.61802	2.84823		9
	185.668	hsa-miR-148b-3p	0.392631	0.709823	0.60026	1.076	0.233179	1.48872	0.755499	1.55607	2.18782		9
	91.4494	hsa-let-7f-5p	0.39353	0.554284	0.836081	0.292576	0.266298	0.895561	0.565111	1.25785	3.93871		9
	726.193	hsa-miR-25-3p	0.703966	0.52467	0.503239	0.847414	0.331622	1.37951	1.59815	1.20827	1.90316		9
	3567	hsa-let-7b-5p	1.30616	0.332763	0.645598	1.25716	0.77603	0.713812	0.312529	0.839208	2.81674		9
	4541.7	hsa-let-7a-5p	0.682271	0.624074	0.723046	0.99993	0.400962	0.743844	0.331936	1.03548	3.45845		9
	354.847	hsa-miR-99a-5p	0.800946	0.6071	0.850926	1.33712	0.251639	1.71039	0.940402	0.422171	2.07931		9
	11.4801	hsa-miR-3614-5p	0.723424	0.441539	0.79019	0.621506	1.53206	0.254785	1.92928	1.0486	1.65862		9
	41.6684	hsa-miR-1180	0.708659	0.243297	0.590914	2.226	0.584442	1.40392	0.708712	0.706201	1.82786		9
	482.374	hsa-miR-191-5p	0.694412	0.409821	0.706561	1.32752	0.336569	1.19151	1.50907	0.959412	1.86513		9
	65.6035	hsa-miR-132-3p	0.40791	0.360573	0.711136	1.87608	0.371211	0.980875	1.80057	0.387381	2.10427		9
	76.4547	hsa-miR-302d-3p	0.9897	0.552494	1.10176	0.979882	0.690138	0.956431	1.08151	1.38209	1.266		9
	25.4872	hsa-miR-1827	0.651694	0.729226	1.06776	1.74963	0.636993	1.43452	1.10072	0.944631	0.684824		9
	300.674	hsa-miR-125a-5p	0.975945	0.362456	0.387904	1.25174	0.391471	0.680958	0.378131	0.956434	3.61496		9
	207.914	hsa-miR-27b-3p	0.430509	0.296621	0.311648	0.995185	0.0911005	0.837051	0.127831	1.04862	4.86144		9
	15.3206	hsa-miR-1208	1.32508	0.275713	0.169173	0.814989	1.41293	1.24096	0.674637	1.22227	1.86426		9
	117.717	hsa-miR-200b-3p	0.141101	0.380365	0.319255	0.727332	0.0459726	1.6275	0.551902	2.07934	3.12723		9
	170.392	hsa-let-7e-5p	0.525312	0.446227	0.22056	0.607168	0.103222	0.575062	0.225306	0.989088	5.30805		9
	13.0779	hsa-miR-3934	0.564476	0.258394	0.99092	1.22753	0.724161	1.2301	1.80646	1.22731	0.970643		9
	1210.11	hsa-miR-4286	1.94375	0.104022	0.527959	2.0091	0.427086	0.296094	3.55682	0.0486341	0.0865423		9
	47.9271	hsa-miR-1283	2.00238	0.317288	0.43263	0	1.80665	0.213602	0.431315	0.948878	2.84725		8
	7.9419	hsa-miR-4455	0.929521	0	1.79492	0.898389	0.511061	1.28903	1.67327	0.505253	1.39856		8
	4.6857	hsa-miR-1912	0	0.540889	0.553137	1.14203	0.288736	0.312114	2.20582	0.57091	3.38637		8
	16.5186	hsa-miR-2682-5p	1.39656	0	0.313808	1.40378	0.737131	0.354139	1.87712	0.323891	2.59357		8
	3.81326	hsa-miR-548t-5p	0.48398	0.66464	0.679689	0.93554	3.90276	0.383523	0	0.701529	1.24834		8
	770.527	hsa-miR-204-5p	0.00598793	0.527375	0.203505	1.00469	0.00702342	0.696573	0	1.69077	4.86408		8
	6.38898	hsa-miR-505-3p	0.144432	0.66115	0.811346	1.95432	0	0.228906	0.924433	1.04677	3.22865		8
	15.3673	hsa-miR-28-3p	1.5012	0.2199	0.505979	0.580367	0	0.951682	0.576504	1.56671	3.09766		8
	16.7607	hsa-miR-1322	0.0550556	0.352831	0	1.48993	0.403602	2.1814	1.85001	1.43646	1.23072		8
	16.2066	hsa-miR-664-3p	0.911008	0	0.31985	3.41192	0.667843	0.721915	0.364431	0.742785	1.86025		8
	6.61025	hsa-miR-542-3p	0.697985	0.511216	0	1.61906	0.614016	1.32746	0.893489	1.41642	1.92035		8
	43.1786	hsa-miR-450a-5p	0.64113	0	0.960414	1.15669	0.532667	0.677406	0.27357	2.07548	2.68264		8
	35.177	hsa-miR-30c-5p	0.47218	0.456306	0.0736798	1.52122	0	1.16409	0.335798	0.646401	4.33033		8
	15.564	hsa-miR-195-5p	0.415023	0.542802	0.41632	0.458426	0	0.375862	0.0948696	0.171879	6.52482		8
	22.3725	hsa-miR-378g	0	0.52866	0.405473	1.1162	0.423312	2.02645	1.45196	1.91315	1.13479		8
	45.1568	hsa-miR-98	0.388262	0.823174	0.0860946	0.197504	0	1.36024	0.850153	1.56988	3.7247		8
	19.8992	hsa-miR-631	1.53028	0.0424546	0	1.16529	0.815869	0.514457	1.18722	0.873814	2.87061		8
	30.7769	hsa-miR-500a-5p+hsa-miR-501-5p	0.0899478	0.713692	0.631603	3.47741	0.131878	0.66526	0	1.43417	1.85604		8
	33.5071	hsa-miR-660-5p	0.192777	0.705965	0.696166	2.60848	0	1.04752	1.14573	1.2774	1.32596		8
	24.3061	hsa-miR-92a-3p	0.265752	0.0347573	0.853063	1.68788	0.723608	0.54152	0	0.715385	4.17804		8
	5.56834	hsa-miR-548x-3p	0.66287	0.303435	1.16365	0	0.485937	1.05056	2.12134	2.64228	0.569919		8
	11.7198	hsa-miR-888-5p	0.629887	0	0.995173	2.13077	1.26983	0.374358	1.13388	0.570638	1.89546		8
	7.65657	hsa-miR-1264	0.482081	0.220677	0.338511	0.698902	1.76702	2.29211	1.54278	0	1.65792		8
	53.6575	hsa-miR-199a-5p	0.13758	0.141701	0.217365	2.02782	0	0.272557	0.41277	0.348988	5.44122		8
	72.7321	hsa-miR-200a-3p	0	0.313617	0.427625	2.55057	0.167414	1.307	0.304517	1.15858	2.77068		8
	13.1836	hsa-miR-152	1.1899	0.448566	0.196596	1.35299	0.102623	1.66397	2.23998	0	1.80537		8
	248.324	hsa-miR-199a-3p+hsa-miR-199b-3p	0.182084	0.683815	0.553177	0.660842	0	1.03064	1.0465	0.791791	4.05115		8
	6.16337	hsa-miR-1270	0.598874	0	0	0.289408	2.85365	0.237285	1.91654	1.3021	1.80214		7
	4.34436	hsa-miR-517c-3p+hsa-miR-519a-3p	0.424814	0.972313	0.298299	0.821171	3.42565	0	0	1.23153	1.82622		7
	3.78208	hsa-miR-578	0.97594	0.223373	0.685294	1.41488	0	1.54674	0	2.4756	1.67818		7
	15.17	hsa-miR-424-5p	0	0.0556899	0.341705	0.235165	0.802662	0.771245	0	5.64296	1.15058		7
	4.07914	hsa-miR-3180-3p	0.904869	1.03553	2.54155	0.874563	0.331671	0	2.53383	0	0.777984		7
	24.1589	hsa-miR-494	2.97928	0.559506	0	1.62433	1.06403	0	0.550063	0.055365	2.16743		7
	9.57806	hsa-miR-197-3p	0.481711	0.0882032	0.676503	2.79346	0.565013	0.91614	0	0	3.47897		7
	14.7962	hsa-miR-185-5p	1.24731	0	0.437922	2.16995	0	0.494205	1.89605	0.180797	2.57377		7
	18.1378	hsa-miR-95	3.81566	0	0.714483	1.08177	0	1.0482	0.732662	0.294976	1.31224		7
	19.9247	hsa-miR-489	0.64838	1.65361	0	0.716187	0.0679022	1.1744	0.518744	0	4.22077		7
	311.613	hsa-miR-143-3p	0	0.460888	0.548954	1.7516	0.191035	0.722759	0	0.609517	4.71525		7
	5.33441	hsa-miR-1972	0.172985	0.158371	0.242935	2.34067	2.53623	0	0.276796	0	3.27201		7
	5.15895	hsa-miR-548ad	0	0.163757	1.00479	0	2.88474	1.13393	1.43105	2.07415	0.307572		7
	8.16675	hsa-miR-652-3p	0.451965	0	0.793411	0	0.165663	0.895382	1.9888	0.818904	3.88588		7
	9.17821	hsa-miR-181c-5p	1.10593	0.368183	0	0.971719	0	1.11539	0.160875	0.437195	4.8407		7
	23.9062	hsa-miR-324-5p	0.771993	0.141355	0	2.46225	0	0.795281	1.29705	0.279751	3.25232		7
	5.98217	hsa-miR-3182	1.54254	0.847333	0.64989	0	1.1308	1.46683	2.46824	0.894362	0		7
	5.85059	hsa-miR-1294	0	0.721991	1.99352	0.60976	1.61873	0	1.51425	0.914477	1.62727		7
	5.73761	hsa-miR-1178	2.73409	0	1.80691	1.24354	0.471602	0.254893	0	0	2.48897		6
	5.5642	hsa-miR-1288	1.82425	0.759153	0.698709	0	0	2.10269	2.65365	0.961545	0		6
	4.41926	hsa-miR-1268a	1.46165	0	0.586487	1.61451	3.06145	0	1.67058	0.605331	0		6
	3.92144	hsa-miR-583	1.6472	0	0	0.909732	0.690018	0	3.38879	0.341088	2.02317		6
	9.87397	hsa-miR-885-5p	0	1.2834	0.262492	0.3613	0	0.444342	0	0.541852	6.10662		6
	3.89035	hsa-miR-1179	2.13475	0.868626	0.333111	0	0	0	2.65678	1.37526	1.63147		6
	2.60845	hsa-miR-764	1.06129	0	0.99363	0	2.07469	0	1.69819	2.56389	0.608311		6
	13.6933	hsa-miR-19b-3p	0.80866	0.431867	0	0	0	0.640811	0.970465	0.586076	5.56212		6
	2.08858	hsa-miR-614	1.76727	2.02247	1.24096	2.56212	0	0.700224	0.706962	0	0		6
	2.26582	hsa-miR-2117	1.62903	1.49141	0	0.787233	2.38842	0	1.30332	0	1.4006		6
	7.16261	hsa-miR-423-3p	1.15949	0	0.361856	0.249034	0	0	0.618439	0.186742	6.42444		6
	24.4375	hsa-miR-455-5p	0	0.553126	0.636357	1.75179	0	0.299227	0	1.14941	4.61009		6
	3.26157	hsa-miR-382-5p	0	0.777064	0.39733	0	0	1.34519	1.35813	1.23029	3.892		6
	4.28117	hsa-miR-520b	0	1.184	0	0.416646	1.26408	0	1.72447	2.187	2.22381		6
	7.99818	hsa-miR-4516	1.03835	0	0.324053	3.12224	1.18408	0	0.55383	0	2.77744		6
	9.55942	hsa-miR-425-5p	0.67571	0	0.271129	1.49275	0	0	2.93474	0.13992	3.48575		6
	12.1291	hsa-miR-1915-3p	0.836872	0	0.534219	5.88249	0.334634	0	0.365208	0	1.04658		6
	14.2796	hsa-miR-297	0.646215	0.473298	0	2.87303	2.0844	0	1.03402	0	1.88904		6
	7.07666	hsa-miR-371a-3p	0.260793	0	0	3.78087	0.382365	0	0.834601	0.37802	3.36335		6
	5.78398	hsa-miR-19a-3p	0.957236	0	0.224053	0.616783	0	1.51709	1.02113	0	4.6637		6
	4.88844	hsa-miR-548ah-5p	1.32136	1.03691	0	0	1.66057	1.19668	2.41639	1.36808	0		6
	4.99495	hsa-miR-630	3.87955	0.338268	0	0.357106	0.812579	0	0	1.07113	2.54137		6
	6.17621	hsa-miR-146b-5p	2.0917	0	0	0	1.09528	0.473583	3.10791	0.433132	1.79839		6
	5.43665	hsa-miR-3196	0	0.466178	0.476734	0	2.48854	0.538006	2.98751	0	2.04303		6
	8.78481	hsa-miR-532-5p	0.63025	0.673174	0	3.85789	0	0.499433	0	2.43613	0.903122		6
	1.86839	hsa-miR-605	1.48166	2.26081	2.0808	0.954687	0	0	0.790276	1.43177	0		6
	4.62007	hsa-miR-548n	0	0.182858	3.08547	0	2.3427	0	1.59797	1.44755	0.343447		6
	3.50388	hsa-miR-3185	0.526713	0	3.32867	1.01814	0	0	2.52842	1.14521	0.452855		6
	4.22774	hsa-miR-376a-3p	0	0.399653	0	1.68764	1.92008	0	0.349252	1.26551	3.37787		6
	12.9908	hsa-miR-196b-5p	0.497228	0.39019	0	0	0	0.225155	0.113661	1.54443	6.22934		6
	18.2837	hsa-miR-135b-5p	2.47301	0	0.283513	0	0	1.59975	0.888331	0.804712	2.95068		6
	13.1073	hsa-miR-122-5p	0.140803	2.12698	0	0	0	4.68624	0	0.714329	1.33165		5
	9.59295	hsa-miR-193b-3p	5.67536	0	1.486	0.371883	0	0	0.769599	0.697156	0		5
	4.84067	hsa-miR-519d	1.71566	0	0.267715	4.79035	0	0	0.915089	0	1.31118		5
	3.33201	hsa-miR-32-5p	0	1.26773	0.38893	6.42399	0	0	0.44314	0	0.476215		5
	4.82389	hsa-miR-1285-3p	1.33904	0	0	2.95816	0.280465	0	2.44872	0	1.97361		5
	3.88976	hsa-miR-27a-3p	1.18615	0.217189	1.99897	0	0	0	1.51839	0	4.0793		5
	4.07702	hsa-miR-548a-5p	1.58434	0	0	3.06256	1.65922	0.358712	0	0	2.33516		5
	3.61566	hsa-miR-1234	1.53129	0	1.07525	0.493334	0	0	3.267	0	2.63313		5
	3.01569	hsa-miR-520h	2.14193	0	0	1.77445	1.79453	0	1.95849	1.3306	0		5
	2.52781	hsa-miR-1539	0	0.668417	0	1.41128	0	0	2.9206	2.11655	1.88315		5
	3.45283	hsa-miR-769-5p	0	0	0	0.516599	0	1.69423	0.427633	0.38738	5.97416		5
	1.40562	hsa-miR-761	1.96946	0.601026	0	0	0	3.12134	1.05046	0	2.25772		5
	1.46049	hsa-miR-1281	0	2.31379	2.66195	0	0	0	2.02199	0.915828	1.08645		5
	5.19909	hsa-miR-130b-3p	1.59738	0	0	0.686171	1.30112	0	0	2.05814	3.35718		5
	7.10956	hsa-miR-579	0.519172	0	0	0	0.380595	0	2.28453	1.12881	4.68689		5
	3.27641	hsa-miR-1237	0.563282	0	0	4.35533	0.825863	0	1.80264	0	1.45289		5
	2.83662	hsa-miR-1238	0	1.1913	0	1.25764	0	2.06228	2.60265	1.88613	0		5
	3.81024	hsa-miR-484	0.484364	0	1.36046	0	0	0	1.9376	1.05313	4.16444		5
	1.68505	hsa-miR-1243	0.547622	1.00272	2.3072	0	0.802903	4.33955	0	0	0		5
	2.55331	hsa-miR-553	0	0.33087	3.55281	0	0	0	1.15657	2.09541	1.86434		5
	7.19588	hsa-miR-548aa	0	0	0.540275	4.70976	2.44419	0.203237	0	0	1.10254		5
	3.08519	hsa-miR-548al	0	0.821488	1.68018	0	0	0.948061	1.43578	0	4.1145		5
	24.7391	hsa-miR-497-5p	0	0.443937	0	0.288407	0	1.59613	0	1.02726	5.64426		5
	1.79133	hsa-miR-2054	1.03027	1.41484	0.723441	0	0	0	4.94565	0	0.885797		5
	2.94241	hsa-miR-1914-5p	0	0.861349	0.880853	0	1.37941	0	0	3.18205	2.69634		5
	2.25296	hsa-miR-2053	0.409581	0	2.30082	2.37518	1.80154	0	0	0	2.11288		5
	2.26147	hsa-miR-511	2.85628	0	0.573043	0	2.39302	0	0	1.77437	1.40329		5
	4.26745	hsa-miR-320e	4.10847	0	0	2.50791	1.26814	0	0	0	1.11548		4
	4.12762	hsa-miR-548ai	0	0	0.941886	3.45716	2.29443	0	0	0	2.30653		4
	3.4602	hsa-miR-604	1.60009	0	1.12356	0	0	1.69062	0	0	4.58572		4
	3.55507	hsa-miR-1268b	0	0	0	1.00349	1.90282	0	2.07668	0	4.01701		4
	2.57309	hsa-miR-1298	0	0.656654	0	0	0	2.27349	0	0.519825	5.55003		4
	3.08218	hsa-miR-1247-5p	0	0	0.420455	0	0	0.474493	0	3.47172	4.63333		4
	2.40103	hsa-miR-134	0.384323	1.75928	0	0	0	0	5.53467	0	1.32173		4
	3.07776	hsa-miR-186-5p	0	0	0	0	0	0.475175	1.43924	3.47671	3.60888		4
	2.55018	hsa-miR-1205	2.17107	0	0	0	1.06105	2.29391	3.47397	0	0		4
	3.228	hsa-miR-601	1.42932	0	1.60585	2.7629	0	0	3.20193	0	0		4
	2.49627	hsa-miR-490-5p	1.10898	0	2.59571	0	0	2.92931	2.366	0	0		4
	1.9397	hsa-miR-550b-3p	0	0	0	3.67836	0.697494	0	3.80611	0	0.818038		4
	1.6918	hsa-miR-1323	0	0	4.59599	0	0	2.59334	0.872765	0	0.937905		4
	1.81852	hsa-miR-1233	2.02972	0.464562	3.56311	2.94261	0	0	0	0	0		4
	1.777	hsa-miR-2113	3.635	0	0	3.01136	1.52271	0	0.830921	0	0		4
	1.6909	hsa-miR-486-3p	0	0.499624	0	3.16469	0	0	0	1.58206	3.75362		4
	1.80311	hsa-miR-1244	2.55883	1.4056	0	0	0	0	3.27555	0	1.76002		4
	2.58856	hsa-miR-31-5p	2.13888	0	0	0	4.18126	0	0	2.06687	0.612985		4
	1.5807	hsa-miR-4741	0	0	1.63968	0	3.42363	0.925207	0	0	3.01149		4
	1.41745	hsa-miR-621	0	2.98004	0	1.2584	3.81792	0	0	0.943633	0		4
	1.46991	hsa-miR-483-3p	1.88332	2.8737	0	0	0	0	1.00451	0	3.23846		4
	1.27503	hsa-miR-548ag	4.34235	1.32517	1.01638	0	0	0	2.3161	0	0		4
	1.18288	hsa-miR-1228-3p	3.12041	0	1.09556	0	2.28751	0	2.49652	0	0		4
	1.01062	hsa-miR-431-5p	0	0.835935	2.56459	0	2.67742	0	2.92205	0	0		4
	1.92351	hsa-miR-582-5p	0	1.31761	0	0	0	5.3222	1.53526	0	0.824924		4
	2.83573	hsa-miR-139-3p	0.325409	0	0.456996	0	0	0	0	0.943361	7.27423		4
	0.750948	hsa-miR-3136-5p	1.22881	0	1.72571	0	0	0	3.93249	0	2.113		4
	3.0888	hsa-miR-193a-3p	3.28622	0.547018	0	0	0	0	0	2.59821	2.56855		4
	2.25083	hsa-miR-1275	0	0	0.575751	0	3.00541	2.59899	0	0	2.81985		4
	2.1627	hsa-miR-3131	0	3.12504	0	2.47431	0	1.35245	2.0482	0	0		4
	1.83593	hsa-miR-4647	0	0	3.52932	0	0	0.796585	3.217	1.45709	0		4
	2.98946	hsa-miR-1202	0.926024	0	3.90146	0	0	0	0.987834	0	3.18469		4
	5.05043	hsa-miR-548c-5p	2.37525	0	0	3.17865	1.87519	0	0	0	1.57091		4
	2.53333	hsa-miR-4461	0	0	0	0	4.27243	2.30917	1.1657	0	1.2527		4
	10.0532	hsa-miR-518b	0	0.588244	0	0	0	0.72737	0	0.266097	7.41829		4
	3.8388	hsa-miR-301a-3p	0	0.880292	0	0	0	0.380972	1.53855	0	6.20019		4
	4.28235	hsa-miR-1183	1.2929	0	0	0	0	3.41512	2.06879	0	2.2232		4
	12.5831	hsa-miR-221-3p	2.64002	0	0	0	0	0.116225	0.821402	0	5.42235		4
	1.46282	hsa-miR-548c-3p	2.52326	0	3.54361	0	0	0	2.01876	0.914367	0		4
	2.48631	hsa-miR-216b	1.11342	0	0	2.86968	0	0	1.18774	0	3.82916		4
	2.83024	hsa-miR-421	1.6302	0	0	0	0	0	0.521703	2.36297	4.48513		4
	3.10415	hsa-miR-3164	0	0	2.50488	0	1.30754	0	4.75669	0.430894	0		4
	2.13327	hsa-miR-3180	0	3.16815	0	0	0	0.685555	1.3843	3.76199	0		4
	3.14004	hsa-miR-587	1.46936	0	0	1.70418	0	2.7945	0	0	3.03197		4
	3.77287	hsa-miR-409-3p	0	0	1.37393	0	1.43438	0	1.56544	0	4.62625		4
	2.58506	hsa-miR-550a-5p	0	2.61446	0	0.690016	0	1.69723	3.9983	0	0		4
	9.74092	hsa-miR-4284	2.36829	0	0.133039	1.64806	0	0	4.85062	0	0		4
	1.2275	hsa-miR-433	1.50349	0.688239	4.22294	0	0	0	0	0	2.58533		4
	3.05527	hsa-miR-218-5p	0	0	0.848315	0	0.442819	0.957343	0	0	6.75152		4
	0.90441	hsa-miR-509-3-5p	1.0203	0	0	0	2.99185	0	0	1.47893	3.50892		4
	13.5786	hsa-miR-296-5p	6.7278	0	0	0	0	0	0.869923	0	1.40228		3
	4.69879	hsa-miR-4443	0	0.359588	0	0	0	0	0	2.56194	6.07847		3
	2.90715	hsa-miR-3147	3.17414	0	0	0	4.18843	0	0	0	1.63743		3
	1.90806	hsa-miR-302e	1.45085	0	1.35836	0	0	0	6.19078	0	0		3
	2.43179	hsa-miR-3690	2.65624	0	0	0	0	0	2.42874	0	3.91502		3
	2.16612	hsa-miR-18a-5p	0	0	1.19653	0	0	0	3.40828	0	4.39519		3
	2.0174	hsa-miR-4458	0	0	3.85422	4.42086	0	0.724929	0	0	0		3
	2.10637	hsa-miR-376b	3.94277	0	1.84571	0	3.21152	0	0	0	0		3
	1.55824	hsa-miR-625-5p	2.96094	0	0	0	0	0	0.947573	0	5.09148		3
	1.70166	hsa-miR-1260b	1.62683	0	0	4.19291	3.18026	0	0	0	0		3
	1.5835	hsa-miR-744-5p	0	4.2681	0	0	0	0	3.72984	0	1.00206		3
	1.41603	hsa-miR-573	0.651661	0	2.74553	0	0	0	0	0	5.60281		3
	1.2545	hsa-miR-627	6.62013	1.34686	1.03302	0	0	0	0	0	0		3
	1.53953	hsa-miR-1200	0	3.84124	4.20881	0	0	0.949948	0	0	0		3
	1.63465	hsa-miR-655	0	0	0	0	3.31064	0	1.80656	0	3.8828		3
	1.33195	hsa-miR-938	0	2.53708	0.972948	0	0	5.48997	0	0	0		3
	1.35044	hsa-miR-203	1.36662	0	0	5.2834	0	0	0	0	2.34997		3
	1.37322	hsa-miR-1252	0	0	4.71855	0	1.97046	0	0	0	2.311		3
	1.13348	hsa-miR-572	0	0.74533	2.28662	0	5.96805	0	0	0	0		3
	1.43457	hsa-miR-216a	0	0	2.71004	0	0	4.0778	0	0	2.21216		3
	1.27884	hsa-miR-891a	0	0	0	0	4.23176	0	0	1.04592	3.72233		3
	1.23683	hsa-miR-1245b-3p	0	0	3.14331	0	0	0	4.77525	1.08144	0		3
	1.03039	hsa-miR-941	6.26889	0	0	0	0	0	1.433	1.29811	0		3
	1.20406	hsa-miR-502-5p	3.8319	0	0	0	0	1.21461	0	0	3.95348		3
	1.06445	hsa-miR-766-3p	5.2014	0	0	0	2.54203	0	0	1.25657	0		3
	17.8625	hsa-miR-34c-5p	3.15124	0	0.145099	0	0	0	5.70366	0	0		3
	0.9195	hsa-miR-491-5p	0	0	0	5.81968	0	0	0	1.45466	1.72567		3
	0.887078	hsa-miR-1236	0	0	5.84353	0	0	1.64864	0	1.50782	0		3
	1.09811	hsa-miR-499b-3p	0	3.84666	0	0	2.4641	0	2.68924	0	0		3
	0.986191	hsa-miR-1908	4.67846	0	0	0	0	0	0	2.71257	1.60897		3
	1.9966	hsa-miR-890	0	1.69251	1.94719	5.3603	0	0	0	0	0		3
	0.934355	hsa-miR-592	0	3.61668	0	3.8181	0	1.56522	0	0	0		3
	0.899175	hsa-miR-320a	4.10497	0	0	0	0	3.25292	1.64211	0	0		3
	0.796015	hsa-miR-365a-3p	0	2.12261	4.88402	0	0	0	0	0	1.99337		3
	0.783263	hsa-miR-339-3p	1.17811	0	0	0	0	0	3.77024	0	4.05164		3
	10.2406	hsa-miR-9-5p	0	0	0	0	0	0	4.90232	3.78779	0.309895		3
	0.737726	hsa-miR-3187-3p	0	4.58064	0	2.41787	0	0	2.00148	0	0		3
	0.621971	hsa-miR-483-5p	0	4.07486	0	0	0	0	2.37398	0	2.55116		3
	0.514368	hsa-miR-302a-3p	0	3.28487	0	0	2.63028	0	0	0	3.08485		3
	0.506244	hsa-miR-552	0	0	2.55987	3.52346	0	0	2.91667	0	0		3
	0.470622	hsa-miR-448	0	0	2.75363	0	2.87477	0	0	0	3.3716		3
	29.3513	hsa-miR-135a-5p	0	0.287829	0	0	0	8.17156	0	0	0.540607		3
	2.60742	hsa-miR-663a	4.95463	0	3.47908	0	0	0	0.566287	0	0		3
	1.82	hsa-miR-383	0	0	0	0	2.23011	2.41068	0	0	4.35921		3
	1.62928	hsa-miR-769-3p	1.69911	0	0	4.3792	0	0	0	0	2.9217		3
	1.18125	hsa-miR-3175	0	0	5.48537	0	0	0	1.24999	2.26465	0		3
	2.12531	hsa-miR-337-3p	0	0	0	0.83928	0	0	0.694744	0	7.46598		3
	1.6518	hsa-miR-3123	0	0	2.35365	0	0	0	1.7878	4.85855	0		3
	1.90021	hsa-miR-1909-3p	0	2.22295	0	0	4.27194	0	0	0	2.50511		3
	1.72028	hsa-miR-615-5p	0	0	0.75332	0	3.14585	5.10083	0	0	0		3
	1.91081	hsa-miR-4532	0	0	0	0	4.24825	0	3.09093	0	1.66082		3
	3.87612	hsa-miR-140-3p	0	0	0	0.460184	0	0	0.761868	0	7.77795		3
	3.96612	hsa-miR-495	0	0	0	0	0	0	1.86145	0.337246	6.8013		3
	0.709487	hsa-miR-596	2.60123	0	0	0	0	0	4.16229	0	2.23647		3
	2.09822	hsa-miR-658	0	0	0	1.70023	0	0	3.51858	0	3.78119		3
	1.30929	hsa-miR-376c	0	0	0	0	0	0	6.76649	1.02159	1.21192		3
	0.907171	hsa-miR-759	5.08598	0.931264	0	0	2.98275	0	0	0	0		3
	8.3159	hsa-miR-214-3p	0	0	0.623345	0	0	0	0	1.1259	7.25075		3
	0.563826	hsa-miR-206	1.63662	0	0	0	0	0	2.6188	4.74458	0		3
	3.06285	hsa-miR-340-5p	0	0	0	1.74712	0	0	0	0	7.25288		2
	1.72254	hsa-miR-1257	6.42843	0	0	0	0	0	2.57157	0	0		2
	1.93381	hsa-miR-641	0	0	0	0	4.89734	0	0	0	4.10266		2
	1.90714	hsa-miR-34c-3p	4.35467	0	0	0	0	0	4.64533	0	0		2
	1.35849	hsa-miR-1231	0	0	0	0	1.99182	0	0	0	7.00818		2
	1.24538	hsa-miR-548l	1.48191	0	0	0	0	0	0	7.51809	0		2
	1.37371	hsa-miR-454-3p	0	0	0	0	0	0	3.22458	0	5.77542		2
	1.40795	hsa-miR-514b-5p	3.9324	0	0	5.0676	0	0	0	0	0		2
	1.3204	hsa-miR-1290	4.19313	0	0	0	0	0	0	0	4.80687		2
	0.966475	hsa-miR-7-5p	0.95478	0	8.04522	0	0	0	0	0	0		2
	1.21945	hsa-miR-943	0	4.15669	0	0	0	0	4.84331	0	0		2
	1.14061	hsa-miR-384	0	0	0	0	0	6.41095	2.58905	0	0		2
	1.0185	hsa-miR-1185-5p	0	0	0	1.75134	0	0	7.24866	0	0		2
	0.956829	hsa-miR-4451	0	0	0	7.45683	0	0	1.54317	0	0		2
	1.11534	hsa-miR-149-5p	3.30937	0	0	0	0	0	0	0	5.69063		2
	1.00156	hsa-miR-422a	0	2.5305	6.4695	0	0	0	0	0	0		2
	0.894017	hsa-miR-215	7.22514	0	0	0	0	0	0	0	1.77486		2
	0.892959	hsa-miR-487b	0	1.89217	0	0	0	0	0	0	7.10783		2
	0.758773	hsa-miR-205-5p	1.21614	0	0	0	0	0	7.78386	0	0		2
	0.750111	hsa-miR-450b-3p	0	1.12625	0	0	0	0	7.87375	0	0		2
	0.947081	hsa-miR-656	0	0	0	0	0	0	0	5.64918	3.35082		2
	0.814049	hsa-miR-802	0	0	0	0	0	7.18617	1.81383	0	0		2
	0.798606	hsa-miR-1226-3p	0	0	0	0	0	7.32513	0	1.67487	0		2
	0.752518	hsa-miR-2277-3p	1.22624	0	0	0	0	7.77376	0	0	0		2
	0.933344	hsa-miR-450b-5p	0	0	0	0	0	4.70076	0	4.29924	0		2
	0.799637	hsa-miR-411-5p	2.30798	0	0	6.69202	0	0	0	0	0		2
	0.695172	hsa-miR-300	0	1.21526	0	0	7.78474	0	0	0	0		2
	0.883876	hsa-miR-646	0	0	0	4.03616	0	4.96384	0	0	0		2
	0.857038	hsa-miR-548a-3p	0	0	0	0	0	0	3.4457	0	5.5543		2
	0.781024	hsa-miR-616-3p	2.36298	0	6.63702	0	0	0	0	0	0		2
	0.73846	hsa-miR-510	0	0	7.01956	0	0	1.98044	0	0	0		2
	0.716654	hsa-miR-564	0	2.35767	0	0	0	0	0	0	6.64233		2
	0.766577	hsa-miR-675-5p	0	5.51031	0	0	0	0	0	3.48969	0		2
	1.66108	hsa-miR-632	2.77763	0	0	0	0	0	6.22237	0	0		2
	0.599595	hsa-miR-548p	0	0	0	0	6.76923	0	0	2.23077	0		2
	0.697242	hsa-miR-2052	2.64692	0	0	0	0	0	6.35308	0	0		2
	0.727458	hsa-miR-558	0	3.48398	0	0	0	0	0	5.51602	0		2
	0.668488	hsa-miR-378f	0	0	0	0	0	0	6.62636	0	2.37364		2
	0.675228	hsa-miR-526a+hsa-miR-520c-5p+hsa-miR-518d-5p	0	2.50231	0	0	0	6.49769	0	0	0		2
	0.642508	hsa-miR-1273c	0	0	0	0	2.10571	0	6.89429	0	0		2
	0.651552	hsa-miR-1825	0	0	0	0	0	6.7338	2.2662	0	0		2
	0.539721	hsa-miR-758	0	1.56528	0	0	0	0	0	7.43472	0		2
	0.640593	hsa-miR-561-3p	0	0	4.04599	0	0	0	0	0	4.95401		2
	0.560445	hsa-miR-485-5p	0	0	0	6.3654	0	0	2.6346	0	0		2
	0.503989	hsa-miR-410	7.32374	1.67626	0	0	0	0	0	0	0		2
	0.595572	hsa-miR-635	4.64816	0	4.35184	0	0	0	0	0	0		2
	0.427524	hsa-miR-4421	2.15841	0	0	0	0	6.84159	0	0	0		2
	1.44507	hsa-miR-520c-3p	1.9157	0	0	0	0	7.0843	0	0	0		2
	0.38185	hsa-miR-942	0	2.21243	6.78757	0	0	0	0	0	0		2
	0.403252	hsa-miR-512-5p	4.57664	0	0	4.42336	0	0	0	0	0		2
	0.374498	hsa-miR-125a-3p	0	0	0	4.76299	0	0	0	0	4.23701		2
	0.349051	hsa-miR-128	5.28731	0	3.71269	0	0	0	0	0	0		2
	0.320296	hsa-miR-362-3p	0	0	4.04599	0	0	0	0	0	4.95401		2
	0.312678	hsa-miR-502-3p	0	0	0	0	0	0	4.72225	4.27775	0		2
	0.298943	hsa-miR-1258	0	0	0	0	4.52572	0	0	4.47428	0		2
	0.294317	hsa-miR-449a	0	0	4.40314	0	4.59686	0	0	0	0		2
	0.265027	hsa-miR-3141	3.4818	0	0	0	0	5.5182	0	0	0		2
	6.61655	hsa-miR-455-3p	0	0	0	0	0	0	0	0.60646	8.39354		2
	1.55194	hsa-miR-876-3p	0	0	0	0	5.2306	3.7694	0	0	0		2
	1.16067	hsa-miR-4792	0	0	0	0	0	0	7.6329	0	1.3671		2
	0.697242	hsa-miR-644a	2.64692	0	0	0	0	0	6.35308	0	0		2
	0.582298	hsa-miR-1277-3p	0	0	6.67657	0	2.32343	0	0	0	0		2
	2.57111	hsa-miR-4488	0	0	0	0	0	0	3.4457	0	5.5543		2
	0.799091	hsa-miR-330-5p	0	1.05722	0	0	0	0	0	0	7.94278		2
	1.52212	hsa-miR-330-3p	0	0	1.70278	0	0	0	0	0	7.29722		2
	4.37995	hsa-miR-127-3p	0	0	0	0	0	0	0	0.305382	8.69462		2
	0.251148	hsa-miR-662	3.67422	0	0	0	0	0	0	5.32578	0		2
	0.763798	hsa-miR-1284	7.24881	0	0	0	0	0	0	1.75119	0		2
	0.436599	hsa-miR-2110	0	0	5.93642	0	0	0	0	3.06358	0		2
	0.909035	hsa-miR-137	5.07555	0	0	3.92445	0	0	0	0	0		2
	1.73878	hsa-miR-1276	0	0	0	0	3.11237	5.88763	0	0	0		2
	0.515108	hsa-miR-183-5p	0	0	0	0	0	2.83916	0	0	6.16084		2
	1.12789	hsa-miR-141-3p	2.45441	0	0	0	0	0	6.54559	0	0		2
	0.692977	hsa-miR-200c-3p	0	0	0	0	0	0	2.13073	0	6.86927		2
	1.97124	hsa-miR-363-3p	0	9	0	0	0	0	0	0	0		1
	1.93936	hsa-miR-542-5p	0	0	0	0	0	0	0	0	9		1
	1.76306	hsa-miR-504	0	0	0	0	0	0	0	0	9		1
	1.5839	hsa-miR-670	0	0	9	0	0	0	0	0	0		1
	1.00794	hsa-miR-548i	0	0	9	0	0	0	0	0	0		1
	1.03255	hsa-miR-642a-5p	0	9	0	0	0	0	0	0	0		1
	1.03255	hsa-miR-663b	0	9	0	0	0	0	0	0	0		1
	0.990961	hsa-miR-570-3p	0	0	0	9	0	0	0	0	0		1
	0.984364	hsa-miR-4521	0	0	0	0	0	0	9	0	0		1
	0.922771	hsa-miR-548k	9	0	0	0	0	0	0	0	0		1
	0.792769	hsa-miR-532-3p	0	0	0	9	0	0	0	0	0		1
	0.792769	hsa-miR-875-5p	0	0	0	9	0	0	0	0	0		1
	0.705222	hsa-miR-375	0	0	0	0	0	0	0	0	9		1
	0.705222	hsa-miR-412	0	0	0	0	0	0	0	0	9		1
	0.705222	hsa-miR-4448	0	0	0	0	0	0	0	0	9		1
	0.656243	hsa-miR-513b	0	0	0	0	0	0	9	0	0		1
	0.656243	hsa-miR-548y	0	0	0	0	0	0	9	0	0		1
	0.594577	hsa-miR-3195	0	0	0	9	0	0	0	0	0		1
	0.594577	hsa-miR-4531	0	0	0	9	0	0	0	0	0		1
	0.594577	hsa-miR-499a-5p	0	0	0	9	0	0	0	0	0		1
	0.575963	hsa-miR-518c-3p	0	0	9	0	0	0	0	0	0		1
	0.528917	hsa-miR-1287	0	0	0	0	0	0	0	0	9		1
	0.528917	hsa-miR-139-5p	0	0	0	0	0	0	0	0	9		1
	0.528917	hsa-miR-331-5p	0	0	0	0	0	0	0	0	9		1
	0.492182	hsa-miR-1305	0	0	0	0	0	0	9	0	0		1
	0.492182	hsa-miR-3168	0	0	0	0	0	0	9	0	0		1
	0.492182	hsa-miR-519b-5p+hsa-miR-519c-5p	0	0	0	0	0	0	9	0	0		1
	0.492182	hsa-miR-628-5p	0	0	0	0	0	0	9	0	0		1
	0.492182	hsa-miR-767-3p	0	0	0	0	0	0	9	0	0		1
	0.410121	hsa-miR-302b-3p	9	0	0	0	0	0	0	0	0		1
	0.410121	hsa-miR-580	9	0	0	0	0	0	0	0	0		1
	0.410121	hsa-miR-648	9	0	0	0	0	0	0	0	0		1
	0.396384	hsa-miR-876-5p	0	0	0	9	0	0	0	0	0		1
	0.375474	hsa-miR-501-3p	0	9	0	0	0	0	0	0	0		1
	0.375474	hsa-miR-760	0	9	0	0	0	0	0	0	0		1
	0.352611	hsa-miR-3151	0	0	0	0	0	0	0	0	9		1
	0.328121	hsa-miR-1307-3p	0	0	0	0	0	0	9	0	0		1
	0.328121	hsa-miR-2276	0	0	0	0	0	0	9	0	0		1
	0.328121	hsa-miR-569	0	0	0	0	0	0	9	0	0		1
	0.324994	hsa-miR-1245b-5p	0	0	0	0	0	9	0	0	0		1
	0.324994	hsa-miR-767-5p	0	0	0	0	0	9	0	0	0		1
	0.30759	hsa-miR-3605-5p	9	0	0	0	0	0	0	0	0		1
	0.30759	hsa-miR-498	9	0	0	0	0	0	0	0	0		1
	0.30759	hsa-miR-541-3p	9	0	0	0	0	0	0	0	0		1
	0.300652	hsa-miR-1973	0	0	0	0	9	0	0	0	0		1
	0.297235	hsa-miR-1225-3p	0	0	0	0	0	0	0	9	0		1
	0.297235	hsa-miR-613	0	0	0	0	0	0	0	9	0		1
	0.297235	hsa-miR-922	0	0	0	0	0	0	0	9	0		1
	0.287982	hsa-miR-1272	0	0	9	0	0	0	0	0	0		1
	0.287982	hsa-miR-4425	0	0	9	0	0	0	0	0	0		1
	0.287982	hsa-miR-544a	0	0	9	0	0	0	0	0	0		1
	0.20506	hsa-miR-1262	9	0	0	0	0	0	0	0	0		1
	0.20506	hsa-miR-515-5p	9	0	0	0	0	0	0	0	0		1
	0.20506	hsa-miR-548ak	9	0	0	0	0	0	0	0	0		1
	0.20506	hsa-miR-600	9	0	0	0	0	0	0	0	0		1
	0.20506	hsa-miR-708-5p	9	0	0	0	0	0	0	0	0		1
	0.198192	hsa-miR-944	0	0	0	9	0	0	0	0	0		1
	0.187737	hsa-miR-548d-3p	0	9	0	0	0	0	0	0	0		1
	0.187737	hsa-miR-659-3p	0	9	0	0	0	0	0	0	0		1
	0.176306	hsa-miR-1273a	0	0	0	0	0	0	0	0	9		1
	0.176306	hsa-miR-212-3p	0	0	0	0	0	0	0	0	9		1
	0.176306	hsa-miR-491-3p	0	0	0	0	0	0	0	0	9		1
	0.176306	hsa-miR-520d-5p+hsa-miR-518a-5p+hsa-miR-527	0	0	0	0	0	0	0	0	9		1
	0.176306	hsa-miR-548s	0	0	0	0	0	0	0	0	9		1
	0.176306	hsa-miR-581	0	0	0	0	0	0	0	0	9		1
	0.164061	hsa-miR-1203	0	0	0	0	0	0	9	0	0		1
	0.164061	hsa-miR-1255b-5p	0	0	0	0	0	0	9	0	0		1
	0.164061	hsa-miR-208b	0	0	0	0	0	0	9	0	0		1
	0.164061	hsa-miR-325	0	0	0	0	0	0	9	0	0		1
	0.164061	hsa-miR-563	0	0	0	0	0	0	9	0	0		1
	0.164061	hsa-miR-567	0	0	0	0	0	0	9	0	0		1
	0.162497	hsa-miR-367-3p	0	0	0	0	0	9	0	0	0		1
	0.150326	hsa-miR-1280	0	0	0	0	9	0	0	0	0		1
	0.150326	hsa-miR-34b-3p	0	0	0	0	9	0	0	0	0		1
	0.150326	hsa-miR-590-5p	0	0	0	0	9	0	0	0	0		1
	0.148618	hsa-miR-1265	0	0	0	0	0	0	0	9	0		1
	0.148618	hsa-miR-378h	0	0	0	0	0	0	0	9	0		1
	0.148618	hsa-miR-379-5p	0	0	0	0	0	0	0	9	0		1
	1.14842	hsa-miR-1471	0	0	0	0	0	0	9	0	0		1
	0.143991	hsa-miR-133b	0	0	9	0	0	0	0	0	0		1
	0.143991	hsa-miR-2116-5p	0	0	9	0	0	0	0	0	0		1
	0.143991	hsa-miR-4431	0	0	9	0	0	0	0	0	0		1
	0.143991	hsa-miR-487a	0	0	9	0	0	0	0	0	0		1
	0.143991	hsa-miR-499b-5p	0	0	9	0	0	0	0	0	0		1
	0.143991	hsa-miR-525-5p	0	0	9	0	0	0	0	0	0		1
	0.143991	hsa-miR-548v	0	0	9	0	0	0	0	0	0		1
	0.143991	hsa-miR-608	0	0	9	0	0	0	0	0	0		1
	0.143991	hsa-miR-615-3p	0	0	9	0	0	0	0	0	0		1
	0.143991	hsa-miR-892a	0	0	9	0	0	0	0	0	0		1
	1.12783	hsa-miR-378b	9	0	0	0	0	0	0	0	0		1
	0.10253	hsa-miR-1251	9	0	0	0	0	0	0	0	0		1
	0.10253	hsa-miR-554	9	0	0	0	0	0	0	0	0		1
	0.10253	hsa-miR-618	9	0	0	0	0	0	0	0	0		1
	0.0938684	hsa-miR-335-5p	0	9	0	0	0	0	0	0	0		1
	0.0938684	hsa-miR-380-3p	0	9	0	0	0	0	0	0	0		1
	0.528917	hsa-miR-634	0	0	0	0	0	0	0	0	9		1
	0.375474	hsa-miR-885-3p	0	9	0	0	0	0	0	0	0		1
	0.656243	hsa-miR-590-3p	0	0	0	0	0	0	9	0	0		1
	0.176306	hsa-miR-154-5p	0	0	0	0	0	0	0	0	9		1
	0.176306	hsa-miR-92b-3p	0	0	0	0	0	0	0	0	9		1
	0.492182	hsa-miR-337-5p	0	0	0	0	0	0	9	0	0		1
	0.150326	hsa-miR-1245a	0	0	0	0	9	0	0	0	0		1
	0.352611	hsa-miR-432-5p	0	0	0	0	0	0	0	0	9		1
	0.164061	hsa-miR-187-3p	0	0	0	0	0	0	9	0	0		1
	0.328121	hsa-miR-18b-5p	0	0	0	0	0	0	9	0	0		1
	0.164061	hsa-miR-2114-5p	0	0	0	0	0	0	9	0	0		1
	0.10253	hsa-miR-142-5p	9	0	0	0	0	0	0	0	0		1
	0.10253	hsa-miR-548an	9	0	0	0	0	0	0	0	0		1
	0.150326	hsa-miR-1470	0	0	0	0	9	0	0	0	0		1
	0.820303	hsa-miR-199b-5p	0	0	0	0	0	0	9	0	0		1
	0.10253	hsa-miR-3676-3p	9	0	0	0	0	0	0	0	0		1
